# Supplementary material for: Daptomycin treatment impacts resistance in off-target populations of vancomycin-resistant Enterococcus faecium
Source: PLoS Biol. 2020 Dec 17;18(12):e3000987. doi: 10.1371/journal.pbio.3000987 (PMC7775125; doi:10.1371/journal.pbio.3000987)
Supplement: S1 Data — (XLSX) [file pbio.3000987.s008.xlsx]

## Sheet: Fig 2 & S1 Text - Sp Dist
Patient	VR E. faecium	VS E.faecium	VR E. faecalis	VS E. faecalis	E. casseliflavus	E. gallinarum	Other Enterococcus
PID00022	19	1	0	1	0	0	0
PID00161	20	0	0	0	0	0	1
PID00092	14	6	0	3	0	0	0
PID00103	0	20	0	47	0	0	3
PID00096	17	3	22	13	0	0	1
PID00157	20	0	0	1	0	0	0
PID00378	18	2	0	36	5	0	0
PID00104	20	0	0	0	0	0	0
PID00101	20	0	0	0	0	0	0
PID00020	20	0	0	1	0	0	0
PID00084	19	1	0	57	0	0	0
PID00239	18	2	0	0	0	0	0
PID00087	20	0	0	0	0	0	5
PID00237	12	8	0	0	0	0	0
PID00029	20	0	0	0	0	0	0
PID00054	7	1	0	0	0	0	0
PID00004	20	0	0	0	0	0	0
PID00064	0	20	0	5	0	0	0
PID00032	0	20	0	30	0	0	0
PID00233	4	16	0	0	1	0	0
PID00086	20	0	0	0	0	0	22
PID00150	20	0	0	0	0	0	0

## Sheet: Fig 3, 4 & S1 - Treatment MICc
Sample	Patient	Group	Organism	MICc Rep1	MICc Rep2
PR00009-10	PID00029	Dapto	VR E.faecium	0.954691	1.72582
PR00009-11	PID00029	Dapto	VR E.faecium	2.53603	2.00383
PR00009-12	PID00029	Dapto	VR E.faecium	1.47686	2.08223
PR00009-13	PID00029	Dapto	VR E.faecium	1.0871	1.3162
PR00009-14	PID00029	Dapto	VR E.faecium	1.06442	2.55382
PR00009-15	PID00029	Dapto	VR E.faecium	2.00403	2.00855
PR00009-16	PID00029	Dapto	VR E.faecium	2.11861	2.56487
PR00009-17	PID00029	Dapto	VR E.faecium	1.18309	1.78318
PR00009-18	PID00029	Dapto	VR E.faecium	1.06301	2.00258
PR00009-19	PID00029	Dapto	VR E.faecium	1.64634	2.67112
PR00009-2	PID00029	Dapto	VR E.faecium	2.62575	2.03288
PR00009-20	PID00029	Dapto	VR E.faecium	2.5544	2.02729
PR00009-21	PID00029	Dapto	VR E.faecium	1.15255	2.14458
PR00009-3	PID00029	Dapto	VR E.faecium	1.1061	0.87817
PR00009-4	PID00029	Dapto	VR E.faecium	3.88131	2.3981
PR00009-5	PID00029	Dapto	VR E.faecium	1.67282	1.02405
PR00009-6	PID00029	Dapto	VR E.faecium	2.41193	1.00508
PR00009-7	PID00029	Dapto	VR E.faecium	1.4217	2.21458
PR00009-8	PID00029	Dapto	VR E.faecium	3.10471	1.8584
PR00009-9	PID00029	Dapto	VR E.faecium	2.00665	1.94495
PR00708-1	PID00020	Control	VR E.faecium	2.68241	3.04629
PR00708-10	PID00020	Control	VR E.faecium	2.01092	3.39796
PR00708-11	PID00020	Control	VR E.faecium	2.01964	2.04816
PR00708-12	PID00020	Control	VR E.faecium	3.5574	2.18248
PR00708-13	PID00020	Control	VR E.faecium	2.0248	3.47973
PR00708-14	PID00020	Control	VR E.faecium	3.02767	1.92219
PR00708-15	PID00020	Control	VR E.faecium	3.68776	1.67107
PR00708-16	PID00020	Control	VR E.faecium	2.12739	3.40684
PR00708-17	PID00020	Control	VR E.faecium	1.6658	3.31939
PR00708-18	PID00020	Control	VR E.faecium	1.10342	1.12666
PR00708-19	PID00020	Control	VR E.faecium	2.22164	2.27136
PR00708-20	PID00020	Control	VR E.faecium	1.92602	2.1915
PR00708-22	PID00020	Control	VR E.faecium	2.18558	2.17306
PR00708-3	PID00020	Control	VR E.faecium	3.82876	4.25771
PR00708-4	PID00020	Control	VR E.faecium	2.13367	2.89348
PR00708-5	PID00020	Control	VR E.faecium	2.05658	2.11902
PR00708-6	PID00020	Control	VR E.faecium	2.25846	2.64408
PR00708-7	PID00020	Control	VR E.faecium	4.9372	4.09982
PR00708-8	PID00020	Control	VR E.faecium	3.16567	4.39028
PR00708-9	PID00020	Control	VR E.faecium	2.94783	2.91975
PR00859-12	PID00086	Dapto	VR E.faecium	6.87971	28.9069
PR00859-14	PID00086	Dapto	VR E.faecium	3.79307	4.7935
PR00859-15	PID00086	Dapto	VR E.faecium	4.319	5.29425
PR00859-18	PID00086	Dapto	VR E.faecium	4.09842	4.22217
PR00859-20	PID00086	Dapto	VR E.faecium	4.40648	4.13319
PR00859-24	PID00086	Dapto	VR E.faecium	9.78986	10.0656
PR00859-30	PID00086	Dapto	VR E.faecium	4.00139	3.89107
PR00859-33	PID00086	Dapto	VR E.faecium	4.19554	3.87492
PR00859-34	PID00086	Dapto	VR E.faecium	3.66982	5.94376
PR00859-35	PID00086	Dapto	VR E.faecium	3.64854	3.63119
PR00859-37	PID00086	Dapto	VR E.faecium	4.39147	4.42259
PR00859-38	PID00086	Dapto	VR E.faecium	8.17019	18.5402
PR00859-39	PID00086	Dapto	VR E.faecium	4.01362	8.27354
PR00859-40	PID00086	Dapto	VR E.faecium	4.02512	6.9739
PR00859-41	PID00086	Dapto	VR E.faecium	3.40268	3.04426
PR00859-42	PID00086	Dapto	VR E.faecium	4.36253	6.76664
PR00859-5	PID00086	Dapto	VR E.faecium	4.74878	3.70199
PR00859-6	PID00086	Dapto	VR E.faecium	3.51378	4.00279
PR00859-7	PID00086	Dapto	VR E.faecium	4.04564	3.94103
PR00859-9	PID00086	Dapto	VR E.faecium	4.10312	4.68288
PR01016-1	PID00101	Control	VR E.faecium	2.35622	4.88088
PR01016-10	PID00101	Control	VR E.faecium	2.01769	1.90795
PR01016-11	PID00101	Control	VR E.faecium	2.01201	1.75934
PR01016-12	PID00101	Control	VR E.faecium	1.28379	2.04915
PR01016-13	PID00101	Control	VR E.faecium	2.08085	1.76478
PR01016-14	PID00101	Control	VR E.faecium	2.04592	2.02131
PR01016-15	PID00101	Control	VR E.faecium	1.83753	1.92297
PR01016-16	PID00101	Control	VR E.faecium	1.71117	1.96261
PR01016-17	PID00101	Control	VR E.faecium	2.05356	2.07439
PR01016-18	PID00101	Control	VR E.faecium	3.7942	5.96696
PR01016-19	PID00101	Control	VR E.faecium	2.11692	4.00899
PR01016-2	PID00101	Control	VR E.faecium	1.8115	3.63744
PR01016-20	PID00101	Control	VR E.faecium	1.80992	3.74897
PR01016-3	PID00101	Control	VR E.faecium	1.92705	3.29444
PR01016-4	PID00101	Control	VR E.faecium	1.95561	2.01441
PR01016-5	PID00101	Control	VR E.faecium	1.84197	1.95593
PR01016-6	PID00101	Control	VR E.faecium	2.58312	2.28514
PR01016-7	PID00101	Control	VR E.faecium	1.89651	2.70017
PR01016-8	PID00101	Control	VR E.faecium	2.4332	2.96669
PR01016-9	PID00101	Control	VR E.faecium	2.13123	3.39191
PR02346-11	PID00104	Control	VR E.faecium	1.60537	1.9485
PR02346-12	PID00104	Control	VR E.faecium	1.01049	2.49906
PR02346-13	PID00104	Control	VR E.faecium	1.99844	2.12575
PR02346-14	PID00104	Control	VR E.faecium	4.41532	3.90805
PR02346-15	PID00104	Control	VR E.faecium	2.47176	3.70482
PR02346-16	PID00104	Control	VR E.faecium	1.43081	1.62179
PR02346-17	PID00104	Control	VR E.faecium	1.06119	1.59986
PR02346-18	PID00104	Control	VR E.faecium	2.11644	2.31661
PR02346-19	PID00104	Control	VR E.faecium	2.20045	2.0828
PR02346-2	PID00104	Control	VR E.faecium	2.17382	2.14565
PR02346-20	PID00104	Control	VR E.faecium	1.95971	2.42222
PR02346-21	PID00104	Control	VR E.faecium	2.71431	2.12886
PR02346-22	PID00104	Control	VR E.faecium	1.62548	2.21074
PR02346-23	PID00104	Control	VR E.faecium	2.43292	2.23694
PR02346-24	PID00104	Control	VR E.faecium	1.28875	2.09769
PR02346-25	PID00104	Control	VR E.faecium	1.97548	1.9127
PR02346-26	PID00104	Control	VR E.faecium	2.01698	2.081
PR02346-27	PID00104	Control	VR E.faecium	2.30418	1.92283
PR02346-28	PID00104	Control	VR E.faecium	0.276389	0.525626
PR02346-4	PID00104	Control	VR E.faecium	1.89169	4.44617
PR02494-33	PID00004	Dapto	VR E.faecium	2.46416	4.06126
PR02494-34	PID00004	Dapto	VR E.faecium	1.14225	3.85611
PR02494-35	PID00004	Dapto	VR E.faecium	1.96758	2.53969
PR02494-36	PID00004	Dapto	VR E.faecium	2.23957
PR02494-37	PID00004	Dapto	VR E.faecium	1.68457	1.51496
PR02494-38	PID00004	Dapto	VR E.faecium	2.52496	6.51282
PR02494-39	PID00004	Dapto	VR E.faecium	3.31516	2.06695
PR02494-40	PID00004	Dapto	VR E.faecium	2.4514	2.49394
PR02494-41	PID00004	Dapto	VR E.faecium	1.71096	1.74407
PR02494-42	PID00004	Dapto	VR E.faecium	3.3851	3.85565
PR02494-43	PID00004	Dapto	VR E.faecium	3.58022	2.50265
PR02494-44	PID00004	Dapto	VR E.faecium	2.44026	2.50914
PR02494-45	PID00004	Dapto	VR E.faecium	2.44638	2.47534
PR02494-46	PID00004	Dapto	VR E.faecium	2.4609	3.47663
PR02494-47	PID00004	Dapto	VR E.faecium	2.5221	2.48987
PR02494-48	PID00004	Dapto	VR E.faecium	2.46638	2.42966
PR02494-49	PID00004	Dapto	VR E.faecium	2.48469	4.11492
PR02494-50	PID00004	Dapto	VR E.faecium	1.76863	2.21089
PR02494-51	PID00004	Dapto	VR E.faecium	2.48806	3.87329
PR02494-52	PID00004	Dapto	VR E.faecium	0.353834	1.10615
PR03170-1	PID00087	Dapto	VR E.faecium	1.88032	1.20755
PR03170-10	PID00087	Dapto	VR E.faecium	1.64299	3.46624
PR03170-12	PID00087	Dapto	VR E.faecium	0.640496	3.41665
PR03170-13	PID00087	Dapto	VR E.faecium	0.428432	0.699131
PR03170-14	PID00087	Dapto	VR E.faecium	0.940764	0.806758
PR03170-15	PID00087	Dapto	VR E.faecium	0.95804	2.3123
PR03170-16	PID00087	Dapto	VR E.faecium	1.33254	1.2942
PR03170-17	PID00087	Dapto	VR E.faecium	0.954266	1.08637
PR03170-18	PID00087	Dapto	VR E.faecium	1.15634	0.945144
PR03170-19	PID00087	Dapto	VR E.faecium	0.304319	0.651396
PR03170-2	PID00087	Dapto	VR E.faecium	1.01239	1.26677
PR03170-20	PID00087	Dapto	VR E.faecium	0.934348	2.80646
PR03170-21	PID00087	Dapto	VR E.faecium	0.818371	0.989586
PR03170-22	PID00087	Dapto	VR E.faecium	1.17734	1.02979
PR03170-23	PID00087	Dapto	VR E.faecium	3.65886	6.2094
PR03170-24	PID00087	Dapto	VR E.faecium	1.05222	1.25268
PR03170-25	PID00087	Dapto	VR E.faecium	0.943447	1.26332
PR03170-3	PID00087	Dapto	VR E.faecium	2.14354	1.68419
PR03170-7	PID00087	Dapto	VR E.faecium	1.41605	1.90792
PR03170-8	PID00087	Dapto	VR E.faecium	1.22533	3.88203
PR05459-1	PID00161	Control	VR E.faecium	0.589961	1.58361
PR05459-10	PID00161	Control	VR E.faecium	0.308681	0.619016
PR05459-11	PID00161	Control	VR E.faecium	0.599848	1.29724
PR05459-12	PID00161	Control	VR E.faecium	0.926606	0.613363
PR05459-13	PID00161	Control	VR E.faecium	0.796589	0.888413
PR05459-14	PID00161	Control	VR E.faecium	0.679783	0.959167
PR05459-15	PID00161	Control	VR E.faecium	0.610593	0.609865
PR05459-16	PID00161	Control	VR E.faecium	0.853137	1.92105
PR05459-17	PID00161	Control	VR E.faecium	0.622651	1.11229
PR05459-18	PID00161	Control	VR E.faecium	1.33427	0.771022
PR05459-2	PID00161	Control	VR E.faecium	0.523337	1.28175
PR05459-20	PID00161	Control	VR E.faecium	0.611909	1.71577
PR05459-21	PID00161	Control	VR E.faecium	0.609381	1.16099
PR05459-3	PID00161	Control	VR E.faecium	1.36511	1.37575
PR05459-4	PID00161	Control	VR E.faecium	0.748838	1.38844
PR05459-5	PID00161	Control	VR E.faecium	0.556124	0.911017
PR05459-6	PID00161	Control	VR E.faecium	0.929225	0.611301
PR05459-7	PID00161	Control	VR E.faecium	0.306042	0.866201
PR05459-8	PID00161	Control	VR E.faecium	0.794655	1.33241
PR05459-9	PID00161	Control	VR E.faecium	0.749622	0.611239
PR05602-10	PID00157	Control	VR E.faecium	1.8875	2.10209
PR05602-11	PID00157	Control	VR E.faecium	1.77569	2.31913
PR05602-12	PID00157	Control	VR E.faecium	1.78855	1.54318
PR05602-13	PID00157	Control	VR E.faecium	2.05035	1.27709
PR05602-14	PID00157	Control	VR E.faecium	1.4207	1.87401
PR05602-15	PID00157	Control	VR E.faecium	1.24567	1.27466
PR05602-16	PID00157	Control	VR E.faecium	2.06351	1.79643
PR05602-17	PID00157	Control	VR E.faecium	1.69409	1.79174
PR05602-19	PID00157	Control	VR E.faecium	2.22597	1.7077
PR05602-2	PID00157	Control	VR E.faecium	1.79942	3.67164
PR05602-20	PID00157	Control	VR E.faecium	2.11061	2.71642
PR05602-21	PID00157	Control	VR E.faecium	2.4796	2.55323
PR05602-22	PID00157	Control	VR E.faecium	1.78974	1.78956
PR05602-3	PID00157	Control	VR E.faecium	2.1576	1.94297
PR05602-4	PID00157	Control	VR E.faecium	0.973594	1.24635
PR05602-5	PID00157	Control	VR E.faecium	2.47039	2.17326
PR05602-6	PID00157	Control	VR E.faecium	1.21674	2.84127
PR05602-7	PID00157	Control	VR E.faecium	2.36137	1.53273
PR05602-8	PID00157	Control	VR E.faecium	1.24476	1.41289
PR05602-9	PID00157	Control	VR E.faecium	2.09823	2.00359
PR05720-1	PID00150	Dapto	VR E.faecium	11.7933	9.95823
PR05720-10	PID00150	Dapto	VR E.faecium	3.03089	2.33308
PR05720-11	PID00150	Dapto	VR E.faecium	4.59924	4.254
PR05720-12	PID00150	Dapto	VR E.faecium	1.28793	2.55854
PR05720-13	PID00150	Dapto	VR E.faecium	10.0849	8.01774
PR05720-14	PID00150	Dapto	VR E.faecium	3.01933	4.98035
PR05720-15	PID00150	Dapto	VR E.faecium	5.38764	6.29401
PR05720-16	PID00150	Dapto	VR E.faecium	5.6253	8.06234
PR05720-17	PID00150	Dapto	VR E.faecium	9.39378	8.84704
PR05720-18	PID00150	Dapto	VR E.faecium	4.89267	11.7049
PR05720-19	PID00150	Dapto	VR E.faecium	4.84193	3.35377
PR05720-2	PID00150	Dapto	VR E.faecium	8.8945	11.4628
PR05720-20	PID00150	Dapto	VR E.faecium	8.79632	8.18073
PR05720-3	PID00150	Dapto	VR E.faecium	8.83805	6.85635
PR05720-4	PID00150	Dapto	VR E.faecium	14.2062	36.0262
PR05720-5	PID00150	Dapto	VR E.faecium	20.2731	19.8871
PR05720-6	PID00150	Dapto	VR E.faecium	7.69961	12.7268
PR05720-7	PID00150	Dapto	VR E.faecium	13.1576	16.4641
PR05720-8	PID00150	Dapto	VR E.faecium	8.35907	7.12322
PR05720-9	PID00150	Dapto	VR E.faecium	11.665	6.51818
PR00468-1	PID00022	Control	VR E.faecium	1.44431	0.415715
PR00468-10	PID00022	Control	VR E.faecium	0.884613	0.997646
PR00468-12	PID00022	Control	VR E.faecium	0.98542	0.734676
PR00468-13	PID00022	Control	VR E.faecium	0.552538	0.686969
PR00468-14	PID00022	Control	VR E.faecium	0.586213	0.690118
PR00468-15	PID00022	Control	VR E.faecium	0.742036	0.766251
PR00468-16	PID00022	Control	VR E.faecium	0.69835	0.359269
PR00468-17	PID00022	Control	VR E.faecium	1.09947
PR00468-18	PID00022	Control	VR E.faecium	0.355251	1.35041
PR00468-19	PID00022	Control	VR E.faecium	0.354729	0.32113
PR00468-20	PID00022	Control	VR E.faecium	0.990974	0.56256
PR00468-21	PID00022	Control	VR E.faecium	0.692907	0.599978
PR00468-3	PID00022	Control	VR E.faecium	1.04368	0.876698
PR00468-4	PID00022	Control	VR E.faecium	1.22486	1.29168
PR00468-5	PID00022	Control	VR E.faecium	0.524017	0.499994
PR00468-6	PID00022	Control	VR E.faecium	0.927402	1.04441
PR00468-7	PID00022	Control	VR E.faecium	0.674141	0.967493
PR00468-8	PID00022	Control	VR E.faecium	1.01766	0.71344
PR00468-9	PID00022	Control	VR E.faecium	0.94977	1.00064
PR02322-15	PID00084	Dapto	VR E.faecium	0.72853	1.65028
PR02322-22	PID00084	Dapto	VR E.faecium	0.606132	1.56905
PR02322-3	PID00084	Dapto	VR E.faecium	1.07933	1.66292
PR02322-36	PID00084	Dapto	VR E.faecium	0.734005	0.730957
PR02322-56	PID00084	Dapto	VR E.faecium	1.44826	0.626752
PR02322-58	PID00084	Dapto	VR E.faecium	0.763764	1.16931
PR02322-59	PID00084	Dapto	VR E.faecium	0.563977	1.0847
PR02322-60	PID00084	Dapto	VR E.faecium	1.09074	1.06348
PR02322-73	PID00084	Dapto	VR E.faecium	0.36837	1.05878
PR02322-74	PID00084	Dapto	VR E.faecium	0.290149	0.0718453
PR02322-75	PID00084	Dapto	VR E.faecium	0.615707	1.00229
PR02322-76	PID00084	Dapto	VR E.faecium	0.833377
PR02322-78	PID00084	Dapto	VR E.faecium	0.924842	0.6128
PR02322-79	PID00084	Dapto	VR E.faecium	0.826578	0.491115
PR02322-81	PID00084	Dapto	VR E.faecium	0.154389	0.102628
PR02322-82	PID00084	Dapto	VR E.faecium	1.27417	1.43662
PR02322-83	PID00084	Dapto	VR E.faecium	1.00832	1.58001
PR02322-84	PID00084	Dapto	VR E.faecium	0.831529	1.67184
PR02322-86	PID00084	Dapto	VR E.faecium	0.925054	1.33718
PR02322-87	PID00084	Dapto	VR E.faecium	1.04706	1.11503
PR02730-10	PID00096	Control	VR E.faecium	3.34344	1.69984
PR02730-16	PID00096	Control	VR E.faecium	2.17925	1.55099
PR02730-18	PID00096	Control	VR E.faecium	3.46383	2.20662
PR02730-19	PID00096	Control	VR E.faecium	1.43115	1.48654
PR02730-20	PID00096	Control	VR E.faecium	1.35568	1.7004
PR02730-24	PID00096	Control	VR E.faecium	1.85585	2.95627
PR02730-26	PID00096	Control	VR E.faecium	1.37156	1.76068
PR02730-29	PID00096	Control	VR E.faecium	1.74202	1.71545
PR02730-32	PID00096	Control	VR E.faecium	1.28772	1.64015
PR02730-37	PID00096	Control	VR E.faecium	1.59032	1.09376
PR02730-42	PID00096	Control	VR E.faecium	2.02889	1.7998
PR02730-43	PID00096	Control	VR E.faecium	1.53827	1.75749
PR02730-44	PID00096	Control	VR E.faecium	1.51337	2.29438
PR02730-47	PID00096	Control	VR E.faecium	1.67541	1.40273
PR02730-48	PID00096	Control	VR E.faecium	1.87779	1.39334
PR02730-54	PID00096	Control	VR E.faecium	1.47835	1.53584
PR02730-55	PID00096	Control	VR E.faecium	1.72716	2.23516
PR02730-58	PID00096	Control	VR E.faecium	1.35527	1.21222
PR03090-11	PID00092	Control	VR E.faecium	0.758285	0.729189
PR03090-16	PID00092	Control	VR E.faecium	0.734339	0.829359
PR03090-17	PID00092	Control	VR E.faecium	1.36655	0.46295
PR03090-18	PID00092	Control	VR E.faecium	1.40243	0.605972
PR03090-20	PID00092	Control	VR E.faecium	1.2198	0.739252
PR03090-23	PID00092	Control	VR E.faecium	1.09184	0.672622
PR03090-24	PID00092	Control	VR E.faecium	0.818319	0.994476
PR03090-25	PID00092	Control	VR E.faecium	0.802176	1.10695
PR03090-26	PID00092	Control	VR E.faecium	1.39679	0.576266
PR03090-27	PID00092	Control	VR E.faecium	0.819736	0.812066
PR03090-4	PID00092	Control	VR E.faecium	1.30933	0.756378
PR03090-5	PID00092	Control	VR E.faecium	0.376423	1.33302
PR03090-6	PID00092	Control	VR E.faecium	0.358675	0.131328
PR03090-9	PID00092	Control	VR E.faecium	0.589347	0.835824
PR03904-2	PID00233	Dapto	VR E.faecium	2.40787	4.47736
PR03904-22	PID00233	Dapto	VR E.faecium	4.38889	7.0014
PR03904-3	PID00233	Dapto	VR E.faecium	4.31098	3.74412
PR03904-9	PID00233	Dapto	VR E.faecium	1.36653	2.09435
PR06112-10	PID00237	Dapto	VR E.faecium	2.12567	2.17239
PR06112-11	PID00237	Dapto	VR E.faecium	1.87747	1.42697
PR06112-14	PID00237	Dapto	VR E.faecium	1.63588	1.77916
PR06112-18	PID00237	Dapto	VR E.faecium	1.36793	1.24253
PR06112-19	PID00237	Dapto	VR E.faecium	1.98384	2.53437
PR06112-20	PID00237	Dapto	VR E.faecium	1.18016	2.1825
PR06112-21	PID00237	Dapto	VR E.faecium	1.5566	2.00326
PR06112-4	PID00237	Dapto	VR E.faecium	1.55056	1.60692
PR06112-5	PID00237	Dapto	VR E.faecium	1.5906	2.05483
PR06112-7	PID00237	Dapto	VR E.faecium	2.19429	2.10586
PR06112-8	PID00237	Dapto	VR E.faecium	1.38212	1.56826
PR06112-9	PID00237	Dapto	VR E.faecium	2.33082	2.45938
PR07485-10	PID00239	Dapto	VR E.faecium	0.889617	1.09597
PR07485-11	PID00239	Dapto	VR E.faecium	1.72337	1.54442
PR07485-12	PID00239	Dapto	VR E.faecium	1.27738	1.863
PR07485-14	PID00239	Dapto	VR E.faecium	1.14948	1.40774
PR07485-15	PID00239	Dapto	VR E.faecium	0.693846	0.754897
PR07485-16	PID00239	Dapto	VR E.faecium	0.275575	0.303632
PR07485-17	PID00239	Dapto	VR E.faecium	1.04853	1.06006
PR07485-19	PID00239	Dapto	VR E.faecium	0.594351	0.889347
PR07485-20	PID00239	Dapto	VR E.faecium	1.38897	1.61891
PR07485-21	PID00239	Dapto	VR E.faecium	1.19603	1.39499
PR07485-22	PID00239	Dapto	VR E.faecium	1.08998	1.52472
PR07485-3	PID00239	Dapto	VR E.faecium	0.539937	1.22035
PR07485-4	PID00239	Dapto	VR E.faecium	1.44147	1.72842
PR07485-5	PID00239	Dapto	VR E.faecium	1.74147	1.18206
PR07485-6	PID00239	Dapto	VR E.faecium	0.831338	1.65799
PR07485-7	PID00239	Dapto	VR E.faecium	0.680753	0.614378
PR07485-8	PID00239	Dapto	VR E.faecium	1.00939	1.94172
PR07485-9	PID00239	Dapto	VR E.faecium	0.665383	1.42488
PR08889-2	PID00054	Dapto	VR E.faecium	3.8498	2.72995
PR08889-3	PID00054	Dapto	VR E.faecium	2.50928	5.70644
PR08889-4	PID00054	Dapto	VR E.faecium	2.71112	3.87123
PR08889-5	PID00054	Dapto	VR E.faecium	1.15887	3.09553
PR08889-6	PID00054	Dapto	VR E.faecium	0.404575	2.04833
PR08889-7	PID00054	Dapto	VR E.faecium	0.260776	0.0681318
PR08889-8	PID00054	Dapto	VR E.faecium	1.6015	3.78956
PR09075-11	PID00378	Control	VR E.faecium	1.79952	2.00506
PR09075-18	PID00378	Control	VR E.faecium	1.65566	1.90578
PR09075-19	PID00378	Control	VR E.faecium	1.79065	2.32563
PR09075-22	PID00378	Control	VR E.faecium	1.20525	2.12638
PR09075-27	PID00378	Control	VR E.faecium	1.96833	1.66934
PR09075-40	PID00378	Control	VR E.faecium	1.98652	1.25619
PR09075-44	PID00378	Control	VR E.faecium	1.96579	3.83866
PR09075-45	PID00378	Control	VR E.faecium	1.84173	2.02081
PR09075-49	PID00378	Control	VR E.faecium	2.47447	2.17466
PR09075-50	PID00378	Control	VR E.faecium	1.24047	1.83745
PR09075-51	PID00378	Control	VR E.faecium	2.05681	1.92086
PR09075-53	PID00378	Control	VR E.faecium	2.09092	1.25742
PR09075-54	PID00378	Control	VR E.faecium	1.60763	2.18262
PR09075-57	PID00378	Control	VR E.faecium	1.59117	1.80177
PR09075-58	PID00378	Control	VR E.faecium	1.23967	2.40602
PR09075-6	PID00378	Control	VR E.faecium	1.92153	2.06513
PR09075-60	PID00378	Control	VR E.faecium	1.84809	2.01341
PR09075-67	PID00378	Control	VR E.faecium	1.25448	2.91229
PR09075-7	PID00378	Control	VR E.faecium	2.54932	3.59621
PR00058-11	PID00032	Dapto	VS E.faecium	3.14969	2.41844
PR00058-12	PID00032	Dapto	VS E.faecium	3.42443	3.80656
PR00058-15	PID00032	Dapto	VS E.faecium	2.11519	1.91513
PR00058-2	PID00032	Dapto	VS E.faecium	4.04336	3.6603
PR00058-23	PID00032	Dapto	VS E.faecium	4.40434	3.24052
PR00058-25	PID00032	Dapto	VS E.faecium	3.6203	3.39374
PR00058-28	PID00032	Dapto	VS E.faecium	3.60058	4.6977
PR00058-3	PID00032	Dapto	VS E.faecium	1.98005	2.64505
PR00058-31	PID00032	Dapto	VS E.faecium	3.46763	3.61639
PR00058-34	PID00032	Dapto	VS E.faecium	3.61898	2.70291
PR00058-35	PID00032	Dapto	VS E.faecium	3.62778	2.225
PR00058-37	PID00032	Dapto	VS E.faecium	1.58318	2.42402
PR00058-40	PID00032	Dapto	VS E.faecium	2.24675	2.73147
PR00058-43	PID00032	Dapto	VS E.faecium	3.49296	2.33291
PR00058-44	PID00032	Dapto	VS E.faecium	5.26166	4.34328
PR00058-47	PID00032	Dapto	VS E.faecium	3.43953	2.57057
PR00058-48	PID00032	Dapto	VS E.faecium	2.27912	4.41069
PR00058-5	PID00032	Dapto	VS E.faecium	3.96545	3.56385
PR00058-50	PID00032	Dapto	VS E.faecium	2.89543	4.35444
PR00058-6	PID00032	Dapto	VS E.faecium	1.88955	3.67435
PR00330-12	PID00103	Control	VS E.faecium	1.16954	1.99738
PR00330-20	PID00103	Control	VS E.faecium	1.00524	1.81373
PR00330-34	PID00103	Control	VS E.faecium	1.41248	1.43601
PR00330-36	PID00103	Control	VS E.faecium	1.81293	2.07309
PR00330-37	PID00103	Control	VS E.faecium	1.06029	1.99993
PR00330-39	PID00103	Control	VS E.faecium	1.00689	1.45887
PR00330-40	PID00103	Control	VS E.faecium	0.78827	1.18171
PR00330-42	PID00103	Control	VS E.faecium	1.78984	1.3265
PR00330-49	PID00103	Control	VS E.faecium	0.996034	1.14399
PR00330-58	PID00103	Control	VS E.faecium	0.550214	1.04598
PR00330-62	PID00103	Control	VS E.faecium	1.48488	1.04301
PR00330-63	PID00103	Control	VS E.faecium	1.21505	1.10903
PR00330-64	PID00103	Control	VS E.faecium	1.27169	1.07639
PR00330-65	PID00103	Control	VS E.faecium	1.29755	1.20276
PR00330-66	PID00103	Control	VS E.faecium	1.27721	1.22252
PR00330-67	PID00103	Control	VS E.faecium	1.3533	1.55597
PR00330-68	PID00103	Control	VS E.faecium	0.966262	1.76621
PR00330-69	PID00103	Control	VS E.faecium	0.947075	1.34227
PR00330-70	PID00103	Control	VS E.faecium	1.06951	1.42811
PR00330-71	PID00103	Control	VS E.faecium	0.969555	1.09816
PR00468-2	PID00022	Control	VS E.faecium	0.537868	0.891844
PR02730-49	PID00096	Control	VS E.faecium	1.64741	1.58635
PR02730-53	PID00096	Control	VS E.faecium	1.43515	1.36365
PR03090-12	PID00092	Control	VS E.faecium	1.78324	1.44779
PR03090-13	PID00092	Control	VS E.faecium	1.74227	1.65367
PR03090-15	PID00092	Control	VS E.faecium	0.622664	0.982809
PR03090-19	PID00092	Control	VS E.faecium	1.3728	1.43581
PR03090-2	PID00092	Control	VS E.faecium	1.48529	2.33381
PR03090-22	PID00092	Control	VS E.faecium	1.0435	0.961375
PR03904-10	PID00233	Dapto	VS E.faecium	5.5061	5.22729
PR03904-11	PID00233	Dapto	VS E.faecium	2.89162	2.12084
PR03904-13	PID00233	Dapto	VS E.faecium	4.07756	4.51945
PR03904-14	PID00233	Dapto	VS E.faecium	7.99408	22.0279
PR03904-15	PID00233	Dapto	VS E.faecium	2.96198	4.32101
PR03904-16	PID00233	Dapto	VS E.faecium	7.00734	4.8272
PR03904-17	PID00233	Dapto	VS E.faecium	5.82536	4.83451
PR03904-18	PID00233	Dapto	VS E.faecium	4.2204	5.06147
PR03904-19	PID00233	Dapto	VS E.faecium	1.00355	1.86794
PR03904-20	PID00233	Dapto	VS E.faecium	2.26594	3.78842
PR03904-21	PID00233	Dapto	VS E.faecium	1.43164	1.79236
PR03904-4	PID00233	Dapto	VS E.faecium	4.63845	3.91172
PR03904-5	PID00233	Dapto	VS E.faecium	0.0791627	0.272476
PR03904-6	PID00233	Dapto	VS E.faecium	0.400805	0.160887
PR03904-7	PID00233	Dapto	VS E.faecium	5.28144	4.47925
PR03904-8	PID00233	Dapto	VS E.faecium	5.33357	5.41666
PR04430-1	PID00064	Dapto	VS E.faecium	1.72813	2.95617
PR04430-10	PID00064	Dapto	VS E.faecium	2.04792	2.05271
PR04430-11	PID00064	Dapto	VS E.faecium	1.64959	5.9122
PR04430-13	PID00064	Dapto	VS E.faecium	4.33147	2.14139
PR04430-14	PID00064	Dapto	VS E.faecium	2.02101	2.70217
PR04430-15	PID00064	Dapto	VS E.faecium	2.13242	1.34125
PR04430-16	PID00064	Dapto	VS E.faecium	3.57481	1.97586
PR04430-18	PID00064	Dapto	VS E.faecium	1.9448	3.81546
PR04430-19	PID00064	Dapto	VS E.faecium	2.08883	4.95023
PR04430-2	PID00064	Dapto	VS E.faecium	2.05786	2.0996
PR04430-20	PID00064	Dapto	VS E.faecium	2.45546	1.9305
PR04430-21	PID00064	Dapto	VS E.faecium	1.83971	2.89256
PR04430-22	PID00064	Dapto	VS E.faecium	2.00095	2.35015
PR04430-23	PID00064	Dapto	VS E.faecium	3.00872	5.73558
PR04430-24	PID00064	Dapto	VS E.faecium	3.58696	4.74546
PR04430-25	PID00064	Dapto	VS E.faecium	4.86961	3.08469
PR04430-3	PID00064	Dapto	VS E.faecium	2.10356	2.03023
PR04430-5	PID00064	Dapto	VS E.faecium	2.10056	2.00529
PR04430-6	PID00064	Dapto	VS E.faecium	3.6511	4.91462
PR04430-7	PID00064	Dapto	VS E.faecium	1.69096	1.74605
PR06112-12	PID00237	Dapto	VS E.faecium	1.11878	0.927195
PR06112-13	PID00237	Dapto	VS E.faecium	1.6483	2.00109
PR06112-15	PID00237	Dapto	VS E.faecium	1.50951	1.87311
PR06112-16	PID00237	Dapto	VS E.faecium	2.71676	1.27542
PR06112-17	PID00237	Dapto	VS E.faecium	1.16817	2.10321
PR06112-2	PID00237	Dapto	VS E.faecium	2.13624	2.61282
PR06112-3	PID00237	Dapto	VS E.faecium	2.16399	1.9489
PR06112-6	PID00237	Dapto	VS E.faecium	1.74225	1.98356
PR07485-13	PID00239	Dapto	VS E.faecium	1.45555	1.37974
PR07485-18	PID00239	Dapto	VS E.faecium	1.91855	1.59898
PR08889-1	PID00054	Dapto	VS E.faecium	3.81767	4.64084
PR09075-52	PID00378	Control	VS E.faecium	2.11704	2.56028

## Sheet: Fig 5&S2 Fig - Timeseries MICc
Clone	Sample	Patient	Group	Organism	Sample Time (Days relative to index sample)	MICc Rep1	MICc Rep2
	PR00975	PID00004	Dapto	No Enterococcus	-40
	PR01251	PID00004	Dapto	No E. faecium	-34
	PR01533	PID00004	Dapto	No Enterococcus	-27
PR01713-10	PR01713	PID00004	Dapto	VR E. faecium	-21	1.74131	1.63266
PR01713-11	PR01713	PID00004	Dapto	VR E. faecium	-21	1.87562	2.12498
PR01713-2	PR01713	PID00004	Dapto	VR E. faecium	-21	1.22181	1.39435
PR01713-3	PR01713	PID00004	Dapto	VR E. faecium	-21	1.38339	2.21814
PR01713-4	PR01713	PID00004	Dapto	VR E. faecium	-21	1.56163	2.12696
PR01713-5	PR01713	PID00004	Dapto	VR E. faecium	-21	1.87922	0.96748
PR01713-6	PR01713	PID00004	Dapto	VR E. faecium	-21	3.0868	2.11164
PR01713-7	PR01713	PID00004	Dapto	VR E. faecium	-21	1.35179	2.08581
PR01713-8	PR01713	PID00004	Dapto	VR E. faecium	-21	1.93433	1.81861
PR01713-9	PR01713	PID00004	Dapto	VR E. faecium	-21	1.78072	1.90384
PR01996-10	PR01996	PID00004	Dapto	VR E. faecium	-13	1.23023	2.74297
PR01996-11	PR01996	PID00004	Dapto	VR E. faecium	-13	1.75083	2.10352
PR01996-12	PR01996	PID00004	Dapto	VR E. faecium	-13	2.27925	2.03997
PR01996-2	PR01996	PID00004	Dapto	VR E. faecium	-13	1.22092	1.10693
PR01996-3	PR01996	PID00004	Dapto	VR E. faecium	-13	1.24957	1.24344
PR01996-4	PR01996	PID00004	Dapto	VR E. faecium	-13	1.23424	1.86282
PR01996-5	PR01996	PID00004	Dapto	VR E. faecium	-13	2.22346	1.70337
PR01996-6	PR01996	PID00004	Dapto	VR E. faecium	-13	1.4491	2.03024
PR01996-8	PR01996	PID00004	Dapto	VR E. faecium	-13	1.69085	1.997
PR01996-9	PR01996	PID00004	Dapto	VR E. faecium	-13	2.81055	1.19752
PR02494-33	PR02494	PID00004	Dapto	VR E. faecium	0	4.41606	3.95083
PR02494-34	PR02494	PID00004	Dapto	VR E. faecium	0	2.68288	2.42917
PR02494-35	PR02494	PID00004	Dapto	VR E. faecium	0	4.39797	3.57309
PR02494-36	PR02494	PID00004	Dapto	VR E. faecium	0	1.22729	1.37811
PR02494-37	PR02494	PID00004	Dapto	VR E. faecium	0	3.08775	5.47215
PR02494-38	PR02494	PID00004	Dapto	VR E. faecium	0	3.95139	4.40937
PR02494-39	PR02494	PID00004	Dapto	VR E. faecium	0	3.78572	3.51418
PR02494-40	PR02494	PID00004	Dapto	VR E. faecium	0	3.01925	2.98941
PR02494-41	PR02494	PID00004	Dapto	VR E. faecium	0	1.25739	1.59916
PR02494-42	PR02494	PID00004	Dapto	VR E. faecium	0	2.50942	2.51074
PR03088-5	PR03088	PID00004	Dapto	VR E. faecium	19	1.27783	2.13683
PR03088-1	PR03088	PID00004	Dapto	VS E. faecium	19	2.31759	1.21319
PR03088-10	PR03088	PID00004	Dapto	VS E. faecium	19	2.05313	1.26006
PR03088-2	PR03088	PID00004	Dapto	VS E. faecium	19	2.08511	1.2909
PR03088-3	PR03088	PID00004	Dapto	VS E. faecium	19	1.21693	1.92616
PR03088-4	PR03088	PID00004	Dapto	VS E. faecium	19	1.22676	1.23474
PR03088-6	PR03088	PID00004	Dapto	VS E. faecium	19	1.60089	3.01792
PR03088-7	PR03088	PID00004	Dapto	VS E. faecium	19	1.25541	1.21404
PR03088-8	PR03088	PID00004	Dapto	VS E. faecium	19	1.27006	2.228
PR03088-9	PR03088	PID00004	Dapto	VS E. faecium	19	1.49538	2.03422
PR04704-1	PR04704	PID00004	Dapto	VR E. faecium	69	1.23868	1.21461
PR04704-10	PR04704	PID00004	Dapto	VR E. faecium	69	3.28677	2.62661
PR04704-2	PR04704	PID00004	Dapto	VR E. faecium	69	1.25301	1.34378
PR04704-3	PR04704	PID00004	Dapto	VR E. faecium	69	1.87164	2.21861
PR04704-4	PR04704	PID00004	Dapto	VR E. faecium	69	1.20946	1.37149
PR04704-5	PR04704	PID00004	Dapto	VR E. faecium	69	2.547	2.5847
PR04704-6	PR04704	PID00004	Dapto	VR E. faecium	69	2.00864	2.21029
PR04704-7	PR04704	PID00004	Dapto	VR E. faecium	69	1.84079	1.27007
PR04704-8	PR04704	PID00004	Dapto	VR E. faecium	69	2.69054	1.64221
PR04704-9	PR04704	PID00004	Dapto	VR E. faecium	69	1.99477	2.24962
PR05124-1	PR05124	PID00004	Dapto	VR E. faecium	80	1.3925	1.05131
PR05124-10	PR05124	PID00004	Dapto	VR E. faecium	80	2.45173	2.71772
PR05124-2	PR05124	PID00004	Dapto	VR E. faecium	80	1.2143	1.25438
PR05124-3	PR05124	PID00004	Dapto	VR E. faecium	80	1.23235	1.25515
PR05124-4	PR05124	PID00004	Dapto	VR E. faecium	80	3.18366	1.2832
PR05124-5	PR05124	PID00004	Dapto	VR E. faecium	80	3.46433	1.83708
PR05124-6	PR05124	PID00004	Dapto	VR E. faecium	80	1.78979	2.13445
PR05124-7	PR05124	PID00004	Dapto	VR E. faecium	80	1.4257	1.72194
PR05124-8	PR05124	PID00004	Dapto	VR E. faecium	80	1.87603	1.25384
PR05124-9	PR05124	PID00004	Dapto	VR E. faecium	80	1.25758	1.29164
PR05852-11	PR05852	PID00004	Dapto	VR E. faecium	103	1.35485	0.903404
PR05852-12	PR05852	PID00004	Dapto	VR E. faecium	103	0.662092	1.36304
PR05852-14	PR05852	PID00004	Dapto	VR E. faecium	103	1.28563	1.77932
PR05852-16	PR05852	PID00004	Dapto	VR E. faecium	103	2.67733	2.27842
PR05852-17	PR05852	PID00004	Dapto	VR E. faecium	103	2.09951	1.89867
PR05852-2	PR05852	PID00004	Dapto	VR E. faecium	103	1.66081	0.426779
PR05852-5	PR05852	PID00004	Dapto	VR E. faecium	103	1.82465	2.18159
PR05852-7	PR05852	PID00004	Dapto	VR E. faecium	103	2.21998	1.25363
PR05852-8	PR05852	PID00004	Dapto	VR E. faecium	103	1.25031	2.22699
PR05852-9	PR05852	PID00004	Dapto	VR E. faecium	103	1.33144	3.18637
	PR00484	PID00020	Control	No Enterococcus	-8
	PR00517	PID00020	Control	No E. faecium	-7
PR00708-1	PR00708	PID00020	Control	VR E. faecium	0	2.68241	3.04629
PR00708-10	PR00708	PID00020	Control	VR E. faecium	0	2.01092	3.39796
PR00708-11	PR00708	PID00020	Control	VR E. faecium	0	2.01964	2.04816
PR00708-3	PR00708	PID00020	Control	VR E. faecium	0	3.82876	4.25771
PR00708-4	PR00708	PID00020	Control	VR E. faecium	0	2.13367	2.89348
PR00708-5	PR00708	PID00020	Control	VR E. faecium	0	2.05658	2.11902
PR00708-6	PR00708	PID00020	Control	VR E. faecium	0	2.25846	2.64408
PR00708-7	PR00708	PID00020	Control	VR E. faecium	0	4.9372	4.09982
PR00708-8	PR00708	PID00020	Control	VR E. faecium	0	3.16567	4.39028
PR00708-9	PR00708	PID00020	Control	VR E. faecium	0	2.94783	2.91975
PR00468-1	PR00468	PID00022	Control	VR E. faecium	0	0.525984	1.00757
PR00468-10	PR00468	PID00022	Control	VR E. faecium	0	1.16639	1.00023
PR00468-3	PR00468	PID00022	Control	VR E. faecium	0	0.868366	1.04378
PR00468-4	PR00468	PID00022	Control	VR E. faecium	0	0.50195	0.502951
PR00468-5	PR00468	PID00022	Control	VR E. faecium	0	1.40429	1.27167
PR00468-6	PR00468	PID00022	Control	VR E. faecium	0	1.21244	0.896394
PR00468-7	PR00468	PID00022	Control	VR E. faecium	0	0.38161	0.25779
PR00468-8	PR00468	PID00022	Control	VR E. faecium	0	0.788646	0.134193
PR00468-9	PR00468	PID00022	Control	VR E. faecium	0	1.04116	1.73561
PR00468-2	PR00468	PID00022	Control	VS E. faecium	0	0.796244	0.673575
PR00550-1	PR00550	PID00022	Control	VR E. faecium	1	0.575596	1.03469
PR00550-10	PR00550	PID00022	Control	VR E. faecium	1	1.31039	0.972142
PR00550-11	PR00550	PID00022	Control	VR E. faecium	1	0.681266	0.497806
PR00550-2	PR00550	PID00022	Control	VR E. faecium	1	0.99976	0.55585
PR00550-3	PR00550	PID00022	Control	VR E. faecium	1	1.13015	1.19189
PR00550-4	PR00550	PID00022	Control	VR E. faecium	1	0.816108	0.946851
PR00550-5	PR00550	PID00022	Control	VR E. faecium	1	1.44556	1.15626
PR00550-6	PR00550	PID00022	Control	VR E. faecium	1	0.826895	1.15118
PR00550-8	PR00550	PID00022	Control	VR E. faecium	1	1.352	0.556359
PR00550-9	PR00550	PID00022	Control	VR E. faecium	1	0.161066	0.140547
PR00009-10	PR00009	PID00029	Dapto	VR E. faecium	0	1.31688	2.41525
PR00009-11	PR00009	PID00029	Dapto	VR E. faecium	0	2.08349	2.27196
PR00009-2	PR00009	PID00029	Dapto	VR E. faecium	0	1.74894	2.14411
PR00009-3	PR00009	PID00029	Dapto	VR E. faecium	0	1.24263	2.99533
PR00009-4	PR00009	PID00029	Dapto	VR E. faecium	0	2.83581	2.47484
PR00009-5	PR00009	PID00029	Dapto	VR E. faecium	0	2.44152	2.29346
PR00009-6	PR00009	PID00029	Dapto	VR E. faecium	0	2.78759	2.0919
PR00009-7	PR00009	PID00029	Dapto	VR E. faecium	0	2.20381	2.73453
PR00009-8	PR00009	PID00029	Dapto	VR E. faecium	0	2.56246	2.79846
PR00009-9	PR00009	PID00029	Dapto	VR E. faecium	0	1.30234	2.42705
PR00710-10	PR00710	PID00029	Dapto	VR E. faecium	41	2.05529	1.44555
PR00710-16	PR00710	PID00029	Dapto	VR E. faecium	41	1.20075	1.95811
PR00710-21	PR00710	PID00029	Dapto	VR E. faecium	41	2.65175	1.87785
PR00710-22	PR00710	PID00029	Dapto	VR E. faecium	41	2.48902	2.95124
PR00710-27	PR00710	PID00029	Dapto	VR E. faecium	41	2.15429	3.02038
PR00710-28	PR00710	PID00029	Dapto	VR E. faecium	41	2.26191	2.82346
PR00710-29	PR00710	PID00029	Dapto	VR E. faecium	41	1.83389	2.06721
PR00710-31	PR00710	PID00029	Dapto	VR E. faecium	41	2.64786	2.37037
PR00710-35	PR00710	PID00029	Dapto	VR E. faecium	41	2.23756	0.60215
PR00710-37	PR00710	PID00029	Dapto	VR E. faecium	41	2.4577	1.88861
PR00782-10	PR00782	PID00029	Dapto	VR E. faecium	42	2.52306	2.49991
PR00782-2	PR00782	PID00029	Dapto	VR E. faecium	42	2.1557	2.56706
PR00782-3	PR00782	PID00029	Dapto	VR E. faecium	42	2.16905	1.45452
PR00782-4	PR00782	PID00029	Dapto	VR E. faecium	42	1.01374	3.00627
PR00782-6	PR00782	PID00029	Dapto	VR E. faecium	42	2.75893	1.82245
PR00782-7	PR00782	PID00029	Dapto	VR E. faecium	42	2.0484	3.0664
PR00782-8	PR00782	PID00029	Dapto	VR E. faecium	42	1.74778	2.83258
PR00782-9	PR00782	PID00029	Dapto	VR E. faecium	42	1.69578	1.20556
PR00782-1	PR00782	PID00029	Dapto	VS E. faecium	42	2.01617	1.35941
PR00782-5	PR00782	PID00029	Dapto	VS E. faecium	42	2.55173	2.49728
PR00058-11	PR00058	PID00032	Dapto	VS E. faecium	0	3.14969	2.41844
PR00058-12	PR00058	PID00032	Dapto	VS E. faecium	0	3.42443	3.79031
PR00058-15	PR00058	PID00032	Dapto	VS E. faecium	0	2.11519	1.91513
PR00058-2	PR00058	PID00032	Dapto	VS E. faecium	0	4.04336	3.6603
PR00058-23	PR00058	PID00032	Dapto	VS E. faecium	0	4.40434	3.24052
PR00058-25	PR00058	PID00032	Dapto	VS E. faecium	0	3.6203	3.39374
PR00058-28	PR00058	PID00032	Dapto	VS E. faecium	0	3.60058	4.6977
PR00058-3	PR00058	PID00032	Dapto	VS E. faecium	0	1.98005	2.64505
PR00058-5	PR00058	PID00032	Dapto	VS E. faecium	0	3.96545	3.56385
PR00058-6	PR00058	PID00032	Dapto	VS E. faecium	0	1.88955	3.67435
	PR00115	PID00032	Dapto	No E. faecium	3
PR08889-2	PR08889	PID00054	Dapto	VR E. faecium	0	3.8498	2.72995
PR08889-3	PR08889	PID00054	Dapto	VR E. faecium	0	2.50928	5.70644
PR08889-4	PR08889	PID00054	Dapto	VR E. faecium	0	2.71112	3.87123
PR08889-5	PR08889	PID00054	Dapto	VR E. faecium	0	1.15887	3.09553
PR08889-6	PR08889	PID00054	Dapto	VR E. faecium	0	0.404575	2.04833
PR08889-7	PR08889	PID00054	Dapto	VR E. faecium	0	0.260776	0.0681318
PR08889-8	PR08889	PID00054	Dapto	VR E. faecium	0	1.6015	3.78956
PR08889-1	PR08889	PID00054	Dapto	VS E. faecium	0	3.81767	4.64084
	PR00586	PID00064	Dapto	No Enterococcus	-115
PR04430-1	PR04430	PID00064	Dapto	VS E. faecium	0	3.21946	1.97747
PR04430-10	PR04430	PID00064	Dapto	VS E. faecium	0	6.26963	1.28469
PR04430-11	PR04430	PID00064	Dapto	VS E. faecium	0	1.63756	3.64576
PR04430-13	PR04430	PID00064	Dapto	VS E. faecium	0	4.00284	6.33254
PR04430-14	PR04430	PID00064	Dapto	VS E. faecium	0	2.01787	1.98722
PR04430-2	PR04430	PID00064	Dapto	VS E. faecium	0	1.68221	1.77744
PR04430-3	PR04430	PID00064	Dapto	VS E. faecium	0	4.79449	1.99098
PR04430-5	PR04430	PID00064	Dapto	VS E. faecium	0	5.36074	3.1896
PR04430-6	PR04430	PID00064	Dapto	VS E. faecium	0	3.6184	3.30491
PR04430-7	PR04430	PID00064	Dapto	VS E. faecium	0	4.76417	5.4838
PR05316-1	PR05316	PID00064	Dapto	VR E. faecium	28	3.76572	2.63714
PR05316-2	PR05316	PID00064	Dapto	VR E. faecium	28	5.50569	2.42327
PR05316-3	PR05316	PID00064	Dapto	VR E. faecium	28	2.21354	2.33509
PR05316-4	PR05316	PID00064	Dapto	VR E. faecium	28	2.98405	3.36414
PR05316-5	PR05316	PID00064	Dapto	VR E. faecium	28	3.24869	4.22311
PR05316-6	PR05316	PID00064	Dapto	VR E. faecium	28	2.65927	3.75276
PR05316-7	PR05316	PID00064	Dapto	VR E. faecium	28	4.31618	4.80275
PR05316-8	PR05316	PID00064	Dapto	VR E. faecium	28	7.55556	5.84336
PR05316-9	PR05316	PID00064	Dapto	VR E. faecium	28	4.35631	3.48118
PR05316-10	PR05316	PID00064	Dapto	VS E. faecium	28	5.39692	2.2134
PR08511-18	PR08511	PID00064	Dapto	VR E. faecium	131	2.02676	1.2713
PR08511-22	PR08511	PID00064	Dapto	VR E. faecium	131	2.11334	2.09117
PR08511-24	PR08511	PID00064	Dapto	VR E. faecium	131	4.03464	2.14611
PR08511-32	PR08511	PID00064	Dapto	VR E. faecium	131	4.93027	2.33766
PR08511-38	PR08511	PID00064	Dapto	VR E. faecium	131	2.01478	6.09382
PR08511-40	PR08511	PID00064	Dapto	VR E. faecium	131	4.32515	3.57407
PR08511-57	PR08511	PID00064	Dapto	VR E. faecium	131	2.39833	3.0495
PR08511-61	PR08511	PID00064	Dapto	VR E. faecium	131	2.07826	3.7741
PR08511-67	PR08511	PID00064	Dapto	VR E. faecium	131	4.58581	4.52165
PR08511-72	PR08511	PID00064	Dapto	VR E. faecium	131	2.89654	2.14879
PR02322-15	PR02322	PID00084	Dapto	VR E. faecium	0	0.970702	1.06786
PR02322-22	PR02322	PID00084	Dapto	VR E. faecium	0	1.17734	1.04165
PR02322-36	PR02322	PID00084	Dapto	VR E. faecium	0	1.07054	1.12711
PR02322-56	PR02322	PID00084	Dapto	VR E. faecium	0	1.04131	1.22223
PR02322-58	PR02322	PID00084	Dapto	VR E. faecium	0	1.3117	1.3473
PR02322-59	PR02322	PID00084	Dapto	VR E. faecium	0	1.1987	1.09335
PR02322-60	PR02322	PID00084	Dapto	VR E. faecium	0	1.98905	1.59774
PR02322-73	PR02322	PID00084	Dapto	VR E. faecium	0	1.0642	0.63128
PR02322-74	PR02322	PID00084	Dapto	VR E. faecium	0	0.0723788	0.264172
PR02322-3	PR02322	PID00084	Dapto	VS E. faecium	0	1.31419	1.112
PR05423-10	PR05423	PID00084	Dapto	VR E. faecium	93	0.925983	1.04695
PR05423-13	PR05423	PID00084	Dapto	VR E. faecium	93	1.26527	1.08101
PR05423-16	PR05423	PID00084	Dapto	VR E. faecium	93	1.32239	0.492363
PR05423-18	PR05423	PID00084	Dapto	VR E. faecium	93	1.17183	1.33274
PR05423-20	PR05423	PID00084	Dapto	VR E. faecium	93	1.25454	1.63376
PR05423-21	PR05423	PID00084	Dapto	VR E. faecium	93	1.05524	1.39667
PR05423-22	PR05423	PID00084	Dapto	VR E. faecium	93	0.473836	0.280958
PR05423-23	PR05423	PID00084	Dapto	VR E. faecium	93	0.400063
PR05423-24	PR05423	PID00084	Dapto	VR E. faecium	93	1.57796	1.5352
PR05423-4	PR05423	PID00084	Dapto	VR E. faecium	93	0.450031	2.18133
	PR06047	PID00084	Dapto	No E. faecium	110
PR07642-37	PR07642	PID00084	Dapto	VR E. faecium	164	0.622341	3.31183
PR07642-40	PR07642	PID00084	Dapto	VR E. faecium	164	1.63194	1.76583
PR07642-41	PR07642	PID00084	Dapto	VR E. faecium	164	5.46109	0.837697
PR07642-50	PR07642	PID00084	Dapto	VR E. faecium	164	0.993977	0.729866
PR07642-9	PR07642	PID00084	Dapto	VR E. faecium	164	0.398148	0.506993
PR07642-12	PR07642	PID00084	Dapto	VS E. faecium	164	0.343681	0.501533
PR07642-23	PR07642	PID00084	Dapto	VS E. faecium	164	0.771605	1.47945
PR07642-27	PR07642	PID00084	Dapto	VS E. faecium	164	1.2508	1.49458
PR07642-32	PR07642	PID00084	Dapto	VS E. faecium	164	0.325005	0.504361
PR07642-6	PR07642	PID00084	Dapto	VS E. faecium	164	0.576267	0.285991
PR00859-12	PR00859	PID00086	Dapto	VR E. faecium	0	12.8381	23.734
PR00859-14	PR00859	PID00086	Dapto	VR E. faecium	0	4.6074	5.11332
PR00859-15	PR00859	PID00086	Dapto	VR E. faecium	0	5.26882	3.947
PR00859-18	PR00859	PID00086	Dapto	VR E. faecium	0	3.97421	2.85904
PR00859-20	PR00859	PID00086	Dapto	VR E. faecium	0	4.33014	4.50466
PR00859-24	PR00859	PID00086	Dapto	VR E. faecium	0	8.86794	11.9344
PR00859-5	PR00859	PID00086	Dapto	VR E. faecium	0	3.92319	4.41074
PR00859-6	PR00859	PID00086	Dapto	VR E. faecium	0	4.43206	5.01747
PR00859-7	PR00859	PID00086	Dapto	VR E. faecium	0	3.50918	8.66092
PR00859-9	PR00859	PID00086	Dapto	VR E. faecium	0	4.78231	4.61889
PR07292-10	PR07292	PID00086	Dapto	VR E. faecium	195	41.0736	39.9323
PR07292-14	PR07292	PID00086	Dapto	VR E. faecium	195	27.7303	21.6062
PR07292-15	PR07292	PID00086	Dapto	VR E. faecium	195	8.4892	27.6888
PR07292-17	PR07292	PID00086	Dapto	VR E. faecium	195	0.553946	0.602273
PR07292-18	PR07292	PID00086	Dapto	VR E. faecium	195	1.22003	1.63628
PR07292-20	PR07292	PID00086	Dapto	VR E. faecium	195	6.59929	10.7377
PR07292-3	PR07292	PID00086	Dapto	VR E. faecium	195	10.389	8.27329
PR07292-4	PR07292	PID00086	Dapto	VR E. faecium	195	3.88055	3.6662
PR07292-6	PR07292	PID00086	Dapto	VR E. faecium	195	12.0391	8.55828
PR07292-8	PR07292	PID00086	Dapto	VR E. faecium	195	6.69056	24.0148
PR02395-1	PR02395	PID00087	Dapto	VR E. faecium	-22	1.31175	1.43538
PR02395-10	PR02395	PID00087	Dapto	VR E. faecium	-22	0.308254	1.62142
PR02395-11	PR02395	PID00087	Dapto	VR E. faecium	-22	1.0344	2.4728
PR02395-12	PR02395	PID00087	Dapto	VR E. faecium	-22	1.32607	1.08549
PR02395-2	PR02395	PID00087	Dapto	VR E. faecium	-22	0.849735	0.900426
PR02395-3	PR02395	PID00087	Dapto	VR E. faecium	-22	1.36657	1.00598
PR02395-4	PR02395	PID00087	Dapto	VR E. faecium	-22	1.69672	1.69987
PR02395-7	PR02395	PID00087	Dapto	VR E. faecium	-22	0.891222	1.42005
PR02395-8	PR02395	PID00087	Dapto	VR E. faecium	-22	1.30579	1.38402
PR02395-9	PR02395	PID00087	Dapto	VR E. faecium	-22	0.516348	1.35891
PR03170-1	PR03170	PID00087	Dapto	VR E. faecium	0	1.28081	1.05755
PR03170-10	PR03170	PID00087	Dapto	VR E. faecium	0	3.16324	2.29593
PR03170-12	PR03170	PID00087	Dapto	VR E. faecium	0	2.7054	1.24301
PR03170-13	PR03170	PID00087	Dapto	VR E. faecium	0	0.477083	1.9209
PR03170-14	PR03170	PID00087	Dapto	VR E. faecium	0	0.947074	0.975703
PR03170-15	PR03170	PID00087	Dapto	VR E. faecium	0	3.58061	0.945391
PR03170-2	PR03170	PID00087	Dapto	VR E. faecium	0	1.16079	0.688994
PR03170-3	PR03170	PID00087	Dapto	VR E. faecium	0	1.19311	1.0292
PR03170-7	PR03170	PID00087	Dapto	VR E. faecium	0	2.56907	1.86749
PR03170-8	PR03170	PID00087	Dapto	VR E. faecium	0	1.98051	1.41324
	PR07959	PID00087	Dapto	No E. faecium	148
PR03090-11	PR03090	PID00092	Control	VR E. faecium	0	0.758285	0.729189
PR03090-16	PR03090	PID00092	Control	VR E. faecium	0	0.734339	0.829359
PR03090-4	PR03090	PID00092	Control	VR E. faecium	0	1.30933	0.756378
PR03090-5	PR03090	PID00092	Control	VR E. faecium	0	0.376423	1.33302
PR03090-6	PR03090	PID00092	Control	VR E. faecium	0	0.358675	0.131328
PR03090-9	PR03090	PID00092	Control	VR E. faecium	0	0.589347	0.835824
PR03090-12	PR03090	PID00092	Control	VS E. faecium	0	1.78324	1.44779
PR03090-13	PR03090	PID00092	Control	VS E. faecium	0	1.74227	1.65367
PR03090-15	PR03090	PID00092	Control	VS E. faecium	0	0.622664	0.982809
PR03090-2	PR03090	PID00092	Control	VS E. faecium	0	1.48529	2.33381
	PR06075	PID00092	Control	No E. faecium	91
PR02730-10	PR02730	PID00096	Control	VR E. faecium	0	3.34344	1.69984
PR02730-16	PR02730	PID00096	Control	VR E. faecium	0	2.17925	1.55099
PR02730-18	PR02730	PID00096	Control	VR E. faecium	0	3.46383	2.20662
PR02730-19	PR02730	PID00096	Control	VR E. faecium	0	1.43115	1.48654
PR02730-20	PR02730	PID00096	Control	VR E. faecium	0	1.35568	1.7004
PR02730-26	PR02730	PID00096	Control	VR E. faecium	0	1.37156	1.76068
PR02730-29	PR02730	PID00096	Control	VR E. faecium	0	1.74202	1.71545
PR02730-32	PR02730	PID00096	Control	VR E. faecium	0	1.28772	1.64015
PR02730-37	PR02730	PID00096	Control	VR E. faecium	0	1.59032	1.09376
PR02730-24	PR02730	PID00096	Control	VS E. faecium	0	1.85585	3.08884
	PR00860	PID00101	Control	No E. faecium	-10
PR01016-1	PR01016	PID00101	Control	VR E. faecium	0	2.35622	4.88088
PR01016-10	PR01016	PID00101	Control	VR E. faecium	0	2.01769	1.90795
PR01016-2	PR01016	PID00101	Control	VR E. faecium	0	1.8115	3.63744
PR01016-3	PR01016	PID00101	Control	VR E. faecium	0	1.92705	3.29444
PR01016-4	PR01016	PID00101	Control	VR E. faecium	0	1.95561	2.01441
PR01016-5	PR01016	PID00101	Control	VR E. faecium	0	1.84197	1.95593
PR01016-6	PR01016	PID00101	Control	VR E. faecium	0	2.58312	2.27695
PR01016-7	PR01016	PID00101	Control	VR E. faecium	0	1.89651	2.70017
PR01016-8	PR01016	PID00101	Control	VR E. faecium	0	2.4332	2.96669
PR01016-9	PR01016	PID00101	Control	VR E. faecium	0	2.13123	3.39191
PR00027-1	PR00027	PID00103	Control	VR E. faecium	-23	0.471734	1.26807
PR00027-14	PR00027	PID00103	Control	VR E. faecium	-23	2.07344	2.7915
PR00027-17	PR00027	PID00103	Control	VR E. faecium	-23	1.99899	2.81149
PR00027-22	PR00027	PID00103	Control	VR E. faecium	-23	2.52091	2.85062
PR00027-23	PR00027	PID00103	Control	VR E. faecium	-23	1.39522	0.705853
PR00027-30	PR00027	PID00103	Control	VR E. faecium	-23	1.7784	2.51727
PR00027-32	PR00027	PID00103	Control	VR E. faecium	-23	2.8235	2.76735
PR00027-34	PR00027	PID00103	Control	VR E. faecium	-23	2.89327	2.6834
PR00027-35	PR00027	PID00103	Control	VR E. faecium	-23	2.19615	1.88645
PR00027-9	PR00027	PID00103	Control	VR E. faecium	-23	4.03235	2.38797
PR00330-12	PR00330	PID00103	Control	VS E. faecium	0	1.22333	2.10052
PR00330-20	PR00330	PID00103	Control	VS E. faecium	0	1.49645	1.48329
PR00330-34	PR00330	PID00103	Control	VS E. faecium	0	1.06107	1.12848
PR00330-36	PR00330	PID00103	Control	VS E. faecium	0	1.07528	1.04905
PR00330-37	PR00330	PID00103	Control	VS E. faecium	0	1.36101	1.1239
PR00330-39	PR00330	PID00103	Control	VS E. faecium	0	1.06217	2.75166
PR00330-40	PR00330	PID00103	Control	VS E. faecium	0	1.06526	1.00269
PR00330-42	PR00330	PID00103	Control	VS E. faecium	0	1.34269	1.21818
PR00330-49	PR00330	PID00103	Control	VS E. faecium	0	1.72679	1.12137
PR00330-58	PR00330	PID00103	Control	VS E. faecium	0	2.23342	1.3626
PR02088-1	PR02088	PID00104	Control	VR E. faecium	-5	1.34479	1.7203
PR02088-10	PR02088	PID00104	Control	VR E. faecium	-5	1.85006	1.90477
PR02088-11	PR02088	PID00104	Control	VR E. faecium	-5	1.49374	1.2918
PR02088-12	PR02088	PID00104	Control	VR E. faecium	-5	3.45686	4.00673
PR02088-2	PR02088	PID00104	Control	VR E. faecium	-5	2.58624	3.46705
PR02088-4	PR02088	PID00104	Control	VR E. faecium	-5	2.01792	2.28234
PR02088-5	PR02088	PID00104	Control	VR E. faecium	-5	2.43528	2.38757
PR02088-7	PR02088	PID00104	Control	VR E. faecium	-5	2.05538	2.09002
PR02088-8	PR02088	PID00104	Control	VR E. faecium	-5	1.08911	1.61774
PR02088-9	PR02088	PID00104	Control	VR E. faecium	-5	4.13554	2.49292
PR02120-1	PR02120	PID00104	Control	VR E. faecium	-3	2.33982	2.81408
PR02120-10	PR02120	PID00104	Control	VR E. faecium	-3	2.37915	2.37026
PR02120-2	PR02120	PID00104	Control	VR E. faecium	-3	2.18256	2.48793
PR02120-3	PR02120	PID00104	Control	VR E. faecium	-3	2.24077	2.74964
PR02120-4	PR02120	PID00104	Control	VR E. faecium	-3	2.00684	1.98267
PR02120-5	PR02120	PID00104	Control	VR E. faecium	-3	1.34563	1.00434
PR02120-6	PR02120	PID00104	Control	VR E. faecium	-3	2.23306	2.4719
PR02120-7	PR02120	PID00104	Control	VR E. faecium	-3	2.47696	2.72843
PR02120-8	PR02120	PID00104	Control	VR E. faecium	-3	2.00513	3.39893
PR02120-9	PR02120	PID00104	Control	VR E. faecium	-3	2.30933	2.10463
PR02287-1	PR02287	PID00104	Control	VR E. faecium	3	3.40817	2.00397
PR02287-10	PR02287	PID00104	Control	VR E. faecium	3	2.42162	2.64593
PR02287-2	PR02287	PID00104	Control	VR E. faecium	3	2.43197	3.50535
PR02287-3	PR02287	PID00104	Control	VR E. faecium	3	2.14181	3.08947
PR02287-4	PR02287	PID00104	Control	VR E. faecium	3	1.01665	0.616634
PR02287-5	PR02287	PID00104	Control	VR E. faecium	3	2.79852	2.33427
PR02287-6	PR02287	PID00104	Control	VR E. faecium	3	2.47856	1.75138
PR02287-7	PR02287	PID00104	Control	VR E. faecium	3	2.17792	3.37118
PR02287-8	PR02287	PID00104	Control	VR E. faecium	3	3.15546	3.00058
PR02287-9	PR02287	PID00104	Control	VR E. faecium	3	2.50148	3.22785
PR02346-11	PR02346	PID00104	Control	VR E. faecium	0	2.3128	3.03985
PR02346-12	PR02346	PID00104	Control	VR E. faecium	0	1.77636	1.83608
PR02346-13	PR02346	PID00104	Control	VR E. faecium	0	3.02953	2.58718
PR02346-14	PR02346	PID00104	Control	VR E. faecium	0	5.15445	2.73362
PR02346-15	PR02346	PID00104	Control	VR E. faecium	0	5.83221	3.33565
PR02346-16	PR02346	PID00104	Control	VR E. faecium	0	2.887	2.40239
PR02346-17	PR02346	PID00104	Control	VR E. faecium	0	1.82699	1.60574
PR02346-18	PR02346	PID00104	Control	VR E. faecium	0	3.27267	2.73326
PR02346-2	PR02346	PID00104	Control	VR E. faecium	0	2.24651	3.26994
PR02346-4	PR02346	PID00104	Control	VR E. faecium	0	3.29273	2.30334
PR02648-1	PR02648	PID00150	Dapto	VS E. faecium	-91	0.267581	0.281749
PR02648-10	PR02648	PID00150	Dapto	VS E. faecium	-91	1.08719	0.65359
PR02648-2	PR02648	PID00150	Dapto	VS E. faecium	-91	0.308039	0.461571
PR02648-3	PR02648	PID00150	Dapto	VS E. faecium	-91	0.131857	0.299601
PR02648-4	PR02648	PID00150	Dapto	VS E. faecium	-91	0.310377	0.267825
PR02648-5	PR02648	PID00150	Dapto	VS E. faecium	-91	0.538005	0.554245
PR02648-6	PR02648	PID00150	Dapto	VS E. faecium	-91	0.260597	0.314936
PR02648-7	PR02648	PID00150	Dapto	VS E. faecium	-91	0.200052	0.275746
PR02648-8	PR02648	PID00150	Dapto	VS E. faecium	-91	0.141628	0.137472
PR02648-9	PR02648	PID00150	Dapto	VS E. faecium	-91	0.265997	0.331639
PR02891-1	PR02891	PID00150	Dapto	VS E. faecium	-84	0.25868	0.448736
PR02891-10	PR02891	PID00150	Dapto	VS E. faecium	-84	0.295386	0.145831
PR02891-2	PR02891	PID00150	Dapto	VS E. faecium	-84	0.255961	0.255353
PR02891-3	PR02891	PID00150	Dapto	VS E. faecium	-84	0.26841	0.325988
PR02891-4	PR02891	PID00150	Dapto	VS E. faecium	-84	0.251719	0.232017
PR02891-5	PR02891	PID00150	Dapto	VS E. faecium	-84	0.358677	0.552057
PR02891-6	PR02891	PID00150	Dapto	VS E. faecium	-84	0.259139	0.257229
PR02891-7	PR02891	PID00150	Dapto	VS E. faecium	-84	0.307666	0.555546
PR02891-8	PR02891	PID00150	Dapto	VS E. faecium	-84	0.351447	0.298221
PR02891-9	PR02891	PID00150	Dapto	VS E. faecium	-84	0.42196	0.628565
	PR03165	PID00150	Dapto	No E. faecium	-77
	PR03394	PID00150	Dapto	No E. faecium	-70
	PR05014	PID00150	Dapto	No Enterococcus	-21
PR05720-1	PR05720	PID00150	Dapto	VR E. faecium	0	6.79056	17.7876
PR05720-10	PR05720	PID00150	Dapto	VR E. faecium	0	6.28003	5.57135
PR05720-2	PR05720	PID00150	Dapto	VR E. faecium	0	11.9454	24.5427
PR05720-3	PR05720	PID00150	Dapto	VR E. faecium	0	8.47171	19.0361
PR05720-4	PR05720	PID00150	Dapto	VR E. faecium	0	13.6011	29.2837
PR05720-5	PR05720	PID00150	Dapto	VR E. faecium	0	15.141	24.0544
PR05720-6	PR05720	PID00150	Dapto	VR E. faecium	0	8.20285	10.4084
PR05720-7	PR05720	PID00150	Dapto	VR E. faecium	0	15.6655	16.4661
PR05720-8	PR05720	PID00150	Dapto	VR E. faecium	0	9.67359	17.7456
PR05720-9	PR05720	PID00150	Dapto	VR E. faecium	0	11.6743	16.7574
PR06121-1	PR06121	PID00150	Dapto	VR E. faecium	13	0.271726	0.455833
PR06121-10	PR06121	PID00150	Dapto	VR E. faecium	13	0.298564	0.307626
PR06121-2	PR06121	PID00150	Dapto	VR E. faecium	13	0.297116	0.296848
PR06121-4	PR06121	PID00150	Dapto	VR E. faecium	13	0.296938	0.482566
PR06121-5	PR06121	PID00150	Dapto	VR E. faecium	13	0.288596	0.298716
PR06121-7	PR06121	PID00150	Dapto	VR E. faecium	13	0.455649	0.291262
PR06121-8	PR06121	PID00150	Dapto	VR E. faecium	13	0.415447	0.429298
PR06121-9	PR06121	PID00150	Dapto	VR E. faecium	13	0.400675	0.324734
PR06121-3	PR06121	PID00150	Dapto	VS E. faecium	13	2.31663	1.38418
PR06121-6	PR06121	PID00150	Dapto	VS E. faecium	13	0.666502	0.633267
	PR04588	PID00157	Control	No Enterococcus	-32
PR04925-1	PR04925	PID00157	Control	VR E. faecium	-20	2.05573	1.41297
PR04925-10	PR04925	PID00157	Control	VR E. faecium	-20	2.08459	2.40515
PR04925-2	PR04925	PID00157	Control	VR E. faecium	-20	1.81493	2.20906
PR04925-3	PR04925	PID00157	Control	VR E. faecium	-20	2.26088	2.56643
PR04925-4	PR04925	PID00157	Control	VR E. faecium	-20	2.82685	1.94321
PR04925-5	PR04925	PID00157	Control	VR E. faecium	-20	1.83671	2.51071
PR04925-6	PR04925	PID00157	Control	VR E. faecium	-20	1.58599	1.59574
PR04925-7	PR04925	PID00157	Control	VR E. faecium	-20	1.2658	1.90599
PR04925-8	PR04925	PID00157	Control	VR E. faecium	-20	1.92554	2.05953
PR04925-9	PR04925	PID00157	Control	VR E. faecium	-20	1.91756	1.71644
PR05095-1	PR05095	PID00157	Control	VR E. faecium	-15	1.93755	1.7902
PR05095-10	PR05095	PID00157	Control	VR E. faecium	-15	1.93452	1.70382
PR05095-2	PR05095	PID00157	Control	VR E. faecium	-15	1.63042	1.28498
PR05095-3	PR05095	PID00157	Control	VR E. faecium	-15	1.69698	1.93518
PR05095-4	PR05095	PID00157	Control	VR E. faecium	-15	2.00399	2.45374
PR05095-5	PR05095	PID00157	Control	VR E. faecium	-15	2.14765	2.21197
PR05095-6	PR05095	PID00157	Control	VR E. faecium	-15	1.71886	1.68025
PR05095-7	PR05095	PID00157	Control	VR E. faecium	-15	2.27758	1.88297
PR05095-8	PR05095	PID00157	Control	VR E. faecium	-15	1.2832	2.01954
PR05095-9	PR05095	PID00157	Control	VR E. faecium	-15	2.24538	2.0113
PR05602-10	PR05602	PID00157	Control	VR E. faecium	0	2.19872	2.91728
PR05602-11	PR05602	PID00157	Control	VR E. faecium	0	2.56028	1.79747
PR05602-2	PR05602	PID00157	Control	VR E. faecium	0	1.78425	1.57465
PR05602-3	PR05602	PID00157	Control	VR E. faecium	0	1.67817	2.10871
PR05602-4	PR05602	PID00157	Control	VR E. faecium	0	2.15928	2.52908
PR05602-5	PR05602	PID00157	Control	VR E. faecium	0	2.10471	0.941036
PR05602-6	PR05602	PID00157	Control	VR E. faecium	0	2.11674	2.04557
PR05602-7	PR05602	PID00157	Control	VR E. faecium	0	1.24586	2.64659
PR05602-8	PR05602	PID00157	Control	VR E. faecium	0	1.76936	1.23371
PR05602-9	PR05602	PID00157	Control	VR E. faecium	0	1.89035	2.20995
	PR01477	PID00161	Control	No Enterococcus	-119
	PR01732	PID00161	Control	No Enterococcus	-112
	PR01947	PID00161	Control	No E. faecium	-105
PR03232-10	PR03232	PID00161	Control	VR E. faecium	-66	1.74215	1.27596
PR03232-2	PR03232	PID00161	Control	VR E. faecium	-66	1.05277	1.19278
PR03232-3	PR03232	PID00161	Control	VR E. faecium	-66	1.3945	1.05259
PR03232-4	PR03232	PID00161	Control	VR E. faecium	-66	1.52185	0.942619
PR03232-5	PR03232	PID00161	Control	VR E. faecium	-66	0.989941	0.997934
PR03232-7	PR03232	PID00161	Control	VR E. faecium	-66	1.53757	0.626059
PR03232-1	PR03232	PID00161	Control	VS E. faecium	-66	1.05573	1.42033
PR03232-6	PR03232	PID00161	Control	VS E. faecium	-66	1.03708	1.04159
PR03232-8	PR03232	PID00161	Control	VS E. faecium	-66	0.961734	1.87029
PR03232-9	PR03232	PID00161	Control	VS E. faecium	-66	0.615138	0.0905483
PR04263-10	PR04263	PID00161	Control	VR E. faecium	-36	1.87447	2.30753
PR04263-11	PR04263	PID00161	Control	VR E. faecium	-36	1.75249	1.92512
PR04263-2	PR04263	PID00161	Control	VR E. faecium	-36	1.76969	1.21379
PR04263-3	PR04263	PID00161	Control	VR E. faecium	-36	2.07146	1.57416
PR04263-4	PR04263	PID00161	Control	VR E. faecium	-36	2.2514	1.9536
PR04263-5	PR04263	PID00161	Control	VR E. faecium	-36	1.76196	2.35892
PR04263-6	PR04263	PID00161	Control	VR E. faecium	-36	1.99171	2.01774
PR04263-7	PR04263	PID00161	Control	VR E. faecium	-36	2.07304	2.66285
PR04263-8	PR04263	PID00161	Control	VR E. faecium	-36	1.65425	1.26426
PR04263-9	PR04263	PID00161	Control	VR E. faecium	-36	2.29595	2.11421
PR05459-1	PR05459	PID00161	Control	VR E. faecium	0	0.953845	0.589661
PR05459-10	PR05459	PID00161	Control	VR E. faecium	0	0.938089	1.20485
PR05459-2	PR05459	PID00161	Control	VR E. faecium	0	0.61835	0.994778
PR05459-3	PR05459	PID00161	Control	VR E. faecium	0	1.67274	1.69276
PR05459-4	PR05459	PID00161	Control	VR E. faecium	0	1.17954	0.602837
PR05459-5	PR05459	PID00161	Control	VR E. faecium	0	0.926465	1.05195
PR05459-6	PR05459	PID00161	Control	VR E. faecium	0	1.121	1.41887
PR05459-7	PR05459	PID00161	Control	VR E. faecium	0	0.697135	0.897964
PR05459-8	PR05459	PID00161	Control	VR E. faecium	0	1.35476	1.1509
PR05459-9	PR05459	PID00161	Control	VR E. faecium	0	0.612801	2.19167
PR05689-10	PR05689	PID00161	Control	VR E. faecium	7	1.25048	2.28667
PR05689-11	PR05689	PID00161	Control	VR E. faecium	7	0.948739	0.959379
PR05689-12	PR05689	PID00161	Control	VR E. faecium	7	1.35217	1.39022
PR05689-13	PR05689	PID00161	Control	VR E. faecium	7	0.275015	0.750513
PR05689-14	PR05689	PID00161	Control	VR E. faecium	7	1.7925	1.81265
PR05689-15	PR05689	PID00161	Control	VR E. faecium	7	1.50748	2.30652
PR05689-19	PR05689	PID00161	Control	VR E. faecium	7	1.04811	1.91968
PR05689-5	PR05689	PID00161	Control	VR E. faecium	7	0.607877	0.764205
PR05689-8	PR05689	PID00161	Control	VR E. faecium	7	0.634713	1.39507
PR05689-9	PR05689	PID00161	Control	VR E. faecium	7	1.23226	0.956561
PR05924-1	PR05924	PID00161	Control	VR E. faecium	14	0.933245	1.3392
PR05924-10	PR05924	PID00161	Control	VR E. faecium	14	1.23297	2.08455
PR05924-11	PR05924	PID00161	Control	VR E. faecium	14	1.87267	2.87343
PR05924-2	PR05924	PID00161	Control	VR E. faecium	14	0.847613	1.13115
PR05924-3	PR05924	PID00161	Control	VR E. faecium	14	0.804723	0.948057
PR05924-4	PR05924	PID00161	Control	VR E. faecium	14	1.04251	1.33325
PR05924-6	PR05924	PID00161	Control	VR E. faecium	14	1.60602	1.86059
PR05924-7	PR05924	PID00161	Control	VR E. faecium	14	0.97807	0.965715
PR05924-8	PR05924	PID00161	Control	VR E. faecium	14	0.620544	1.17482
PR05924-9	PR05924	PID00161	Control	VR E. faecium	14	1.66244	1.833
PR03904-2	PR03904	PID00233	Dapto	VR E. faecium	0	2.89286	3.24211
PR03904-3	PR03904	PID00233	Dapto	VR E. faecium	0	4.48386	5.1085
PR03904-9	PR03904	PID00233	Dapto	VR E. faecium	0	1.93333	1.76046
PR03904-10	PR03904	PID00233	Dapto	VS E. faecium	0	5.95349	5.44088
PR03904-11	PR03904	PID00233	Dapto	VS E. faecium	0	2.34262	7.42989
PR03904-4	PR03904	PID00233	Dapto	VS E. faecium	0	5.36727	4.6287
PR03904-5	PR03904	PID00233	Dapto	VS E. faecium	0	0.2015	0.190106
PR03904-6	PR03904	PID00233	Dapto	VS E. faecium	0	0.225126	0.366918
PR03904-7	PR03904	PID00233	Dapto	VS E. faecium	0	5.01331	6.5295
PR03904-8	PR03904	PID00233	Dapto	VS E. faecium	0	4.4634	5.6792
	PR04159	PID00233	Dapto	No Enterococcus	7
PR04344-1	PR04344	PID00233	Dapto	VR E. faecium	14	3.25553	2.35436
PR04344-10	PR04344	PID00233	Dapto	VR E. faecium	14	2.08132	2.06868
PR04344-2	PR04344	PID00233	Dapto	VR E. faecium	14	4.24688	4.25489
PR04344-4	PR04344	PID00233	Dapto	VR E. faecium	14	8.94096	5.38533
PR04344-5	PR04344	PID00233	Dapto	VR E. faecium	14	5.40089	7.44239
PR04344-6	PR04344	PID00233	Dapto	VR E. faecium	14	2.39233	4.9862
PR04344-7	PR04344	PID00233	Dapto	VR E. faecium	14	11.6173	4.52057
PR04344-8	PR04344	PID00233	Dapto	VR E. faecium	14	9.93435	7.14401
PR04344-9	PR04344	PID00233	Dapto	VR E. faecium	14	2.53196	4.17478
PR04344-3	PR04344	PID00233	Dapto	VS E. faecium	14	9.69971	5.87701
PR06112-10	PR06112	PID00237	Dapto	VR E. faecium	0	2.12567	2.17239
PR06112-11	PR06112	PID00237	Dapto	VR E. faecium	0	1.87747	1.42697
PR06112-4	PR06112	PID00237	Dapto	VR E. faecium	0	1.55056	1.60692
PR06112-5	PR06112	PID00237	Dapto	VR E. faecium	0	1.5906	2.05483
PR06112-7	PR06112	PID00237	Dapto	VR E. faecium	0	2.19429	2.10586
PR06112-8	PR06112	PID00237	Dapto	VR E. faecium	0	1.38212	1.56826
PR06112-9	PR06112	PID00237	Dapto	VR E. faecium	0	2.33082	2.45938
PR06112-2	PR06112	PID00237	Dapto	VS E. faecium	0	2.13624	2.61282
PR06112-3	PR06112	PID00237	Dapto	VS E. faecium	0	2.16399	1.9489
PR06112-6	PR06112	PID00237	Dapto	VS E. faecium	0	1.74225	1.98356
PR07485-10	PR07485	PID00239	Dapto	VR E. faecium	0	0.889617	1.09597
PR07485-11	PR07485	PID00239	Dapto	VR E. faecium	0	1.72337	1.54442
PR07485-12	PR07485	PID00239	Dapto	VR E. faecium	0	1.27738	1.863
PR07485-3	PR07485	PID00239	Dapto	VR E. faecium	0	0.539937	1.22035
PR07485-4	PR07485	PID00239	Dapto	VR E. faecium	0	1.44147	1.72842
PR07485-5	PR07485	PID00239	Dapto	VR E. faecium	0	1.74147	1.18206
PR07485-6	PR07485	PID00239	Dapto	VR E. faecium	0	0.831338	1.65799
PR07485-7	PR07485	PID00239	Dapto	VR E. faecium	0	0.680753	0.614378
PR07485-8	PR07485	PID00239	Dapto	VR E. faecium	0	1.00939	1.94172
PR07485-9	PR07485	PID00239	Dapto	VR E. faecium	0	0.665383	1.42488
PR04410-1	PR04410	PID00378	Control	VR E. faecium	-147	2.07835	1.58657
PR04410-10	PR04410	PID00378	Control	VR E. faecium	-147	2.0836	2.34343
PR04410-13	PR04410	PID00378	Control	VR E. faecium	-147	1.60674	2.84624
PR04410-14	PR04410	PID00378	Control	VR E. faecium	-147	2.71699	2.38533
PR04410-16	PR04410	PID00378	Control	VR E. faecium	-147	2.3234	2.27411
PR04410-17	PR04410	PID00378	Control	VR E. faecium	-147	0.287927	0.279124
PR04410-2	PR04410	PID00378	Control	VR E. faecium	-147	2.61854	2.59668
PR04410-3	PR04410	PID00378	Control	VR E. faecium	-147	2.17359	3.76933
PR04410-5	PR04410	PID00378	Control	VR E. faecium	-147	2.73045	1.58006
PR04410-6	PR04410	PID00378	Control	VR E. faecium	-147	2.16039	2.71457
PR09075-11	PR09075	PID00378	Control	VR E. faecium	0	1.57382	2.26199
PR09075-18	PR09075	PID00378	Control	VR E. faecium	0	2.26988	2.58878
PR09075-19	PR09075	PID00378	Control	VR E. faecium	0	1.49014	2.07299
PR09075-22	PR09075	PID00378	Control	VR E. faecium	0	2.29991	2.41059
PR09075-27	PR09075	PID00378	Control	VR E. faecium	0	1.81417	2.17464
PR09075-40	PR09075	PID00378	Control	VR E. faecium	0	4.02774	1.75816
PR09075-44	PR09075	PID00378	Control	VR E. faecium	0	2.58885	2.7093
PR09075-45	PR09075	PID00378	Control	VR E. faecium	0	2.83278	1.25275
PR09075-6	PR09075	PID00378	Control	VR E. faecium	0	1.86842	2.08827
PR09075-7	PR09075	PID00378	Control	VR E. faecium	0	1.54294	1.55539

## Sheet: Fig 5&S2 Fig -  Blood Isolates
Clone	Sample	Patient	Group	Organism	Sample Time (Days relative to index sample)	MICc Rep1	MICc Rep2
BL00079-1	BL00079	PID00064	Dapto	VR E. faecium	-120	0.990031	1.27232
BL00095-1	BL00095	PID00064	Dapto	VR E. faecium	-123	1.15552	1.20712
BL00143-1	BL00143	PID00054	Dapto	VR E. faecium	-235	4.47937	4.70444
BL00144-1	BL00144	PID00054	Dapto	VR E. faecium	-235	4.76004	5.18938
BL00145-1	BL00145	PID00054	Dapto	VR E. faecium	-235	2.49561	3.45474
BL00146-1	BL00146	PID00054	Dapto	VR E. faecium	-235	1.58471	2.54291
BL00187-1	BL00187	PID00054	Dapto	VR E. faecium	-534	3.03523	2.43
BL00188-1	BL00188	PID00054	Dapto	VR E. faecium	-524	3.06562	2.63048
BL00252-1	BL00252	PID00004	Dapto	VR E. faecium	-13	1.23512	2.0454
BL00253-1	BL00253	PID00004	Dapto	VR E. faecium	-11	1.2417	1.25285
BL00508-1	BL00508	PID00054	Dapto	VR E. faecium	-531	2.99226	3.61965
BL00557-1	BL00557	PID00054	Dapto	VR E. faecium	-528	3.35248	4.46983
BL00635-1	BL00635	PID00233	Dapto	VR E. faecium	-1	7.9911	9.50287
BL00636-1	BL00636	PID00237	Dapto	VR E. faecium	-65	5.33623	5.21764
BL00721-1	BL00721	PID00150	Dapto	VR E. faecium	-22	1.73821
BL00722-1	BL00722	PID00150	Dapto	VR E. faecium	-22	2.41331	3.194
BL00723-1	BL00723	PID00150	Dapto	VR E. faecium	-22	2.04495	3.13546
BL00724-1	BL00724	PID00150	Dapto	VR E. faecium	-22	0.519227	2.13958
BL00725-1	BL00725	PID00150	Dapto	VR E. faecium	-21	2.33032
BL00726-1	BL00726	PID00150	Dapto	VR E. faecium	-22	6.67514
BL00729-1	BL00729	PID00150	Dapto	VR E. faecium	-20	1.883	0.544044
BL00730-1	BL00730	PID00150	Dapto	VR E. faecium	-20	2.07147	6.59042
BL00731-1	BL00731	PID00150	Dapto	VR E. faecium	-21	3.15683	1.90879
BL00732-1	BL00732	PID00157	Control	VR E. faecium	-15	1.72477	1.24511
BL00733-1	BL00733	PID00157	Control	VR E. faecium	-15	2.09525	2.35623
BL00734-1	BL00734	PID00157	Control	VR E. faecium	-15	1.23835	1.26382
BL00735-1	BL00735	PID00157	Control	VR E. faecium	-15	3.43185	1.21966
BL00736-1	BL00736	PID00157	Control	VR E. faecium	-15	1.26353	1.7367
BL00738-1	BL00738	PID00157	Control	VR E. faecium	-15	1.27542	1.70589
BL00739-1	BL00739	PID00157	Control	VR E. faecium	-15	1.26276	1.25015
BL00740-1	BL00740	PID00157	Control	VR E. faecium	-15	1.2373	1.22194
BL00746-1	BL00746	PID00157	Control	VR E. faecium	-14	1.23449	1.22956
BL00747-1	BL00747	PID00157	Control	VR E. faecium	-14	1.24958	1.23363
BL00748-1	BL00748	PID00157	Control	VR E. faecium	-14	1.96322	2.91433
BL00749-1	BL00749	PID00157	Control	VR E. faecium	-14	1.23531	1.70867
BL00752-1	BL00752	PID00157	Control	VR E. faecium	-12	2.35157	2.12013
BL00753-1	BL00753	PID00157	Control	VR E. faecium	-12	2.41479	1.2311
BL00754-1	BL00754	PID00157	Control	VR E. faecium	-12	1.22858	2.00318
BL00759-1	BL00759	PID00157	Control	VR E. faecium	-10	2.1098	2.13273
BL00774-1	BL00774	PID00157	Control	VR E. faecium	-10	2.19794	1.72623
BL00818-1	BL00818	PID00004	Dapto	VR E. faecium	118	2.8647	1.23971
BL00631-1	BL00631	PID00064	Dapto	VS E. faecalis	-21	0.962761	0.937056
BL00634-1	BL00634	PID00064	Dapto	VS E. faecalis	-21	1.10532	0.636692
BL00910-2	BL00910	PID00378	Control	VS E. faecalis	-24	2.32199
BL00593-1	BL00593	PID00029	Dapto	VS E. faecium	-9	0.936067	0.654051

## Sheet: Fig 5, S1 & S2 Fig - Drugs
Patient	Drug	Dose Time (Days relative to index sample)
PID00004	Daptomycin	-11.32
PID00004	Daptomycin	-10.24
PID00004	Daptomycin	-9.29
PID00004	Daptomycin	-8.22
PID00004	Daptomycin	-7.4
PID00004	Daptomycin	-6.32
PID00004	Daptomycin	-5.36
PID00004	Daptomycin	-4.33
PID00004	Daptomycin	-3.36
PID00004	Daptomycin	-2.33
PID00004	Daptomycin	-1.31
PID00004	Daptomycin	-0.32
PID00004	Daptomycin	0.66
PID00004	Daptomycin	1.64
PID00004	Daptomycin	21.87
PID00004	Daptomycin	22.85
PID00004	Daptomycin	23.87
PID00004	Daptomycin	118.96
PID00004	Daptomycin	119.86
PID00029	Daptomycin	-8.74
PID00029	Daptomycin	-7.83
PID00029	Daptomycin	-6.76
PID00029	Daptomycin	57.05
PID00029	Daptomycin	58.07
PID00029	Daptomycin	59.02
PID00029	Daptomycin	60.05
PID00029	Daptomycin	61.05
PID00029	Daptomycin	62.2
PID00029	Daptomycin	63.05
PID00029	Daptomycin	64.04
PID00032	Daptomycin	-2.76
PID00032	Daptomycin	-1.67
PID00032	Daptomycin	-0.86
PID00032	Daptomycin	-0.86
PID00032	Daptomycin	0.18
PID00032	Daptomycin	1.16
PID00032	Daptomycin	2.14
PID00032	Daptomycin	3.17
PID00032	Daptomycin	4.18
PID00032	Daptomycin	5.14
PID00032	Daptomycin	6.19
PID00032	Daptomycin	7.14
PID00032	Daptomycin	8.15
PID00032	Daptomycin	9.16
PID00032	Daptomycin	10.15
PID00032	Daptomycin	11.18
PID00032	Daptomycin	12.2
PID00032	Daptomycin	13.17
PID00032	Daptomycin	14.16
PID00032	Daptomycin	15.16
PID00032	Daptomycin	16.16
PID00032	Daptomycin	17.13
PID00032	Daptomycin	18.17
PID00032	Daptomycin	19.17
PID00032	Daptomycin	20.15
PID00032	Daptomycin	21.18
PID00032	Daptomycin	22.17
PID00032	Daptomycin	23.19
PID00032	Daptomycin	24.15
PID00032	Daptomycin	25.17
PID00032	Daptomycin	26.18
PID00032	Daptomycin	27.38
PID00032	Daptomycin	28.2
PID00032	Daptomycin	29.17
PID00032	Daptomycin	30.38
PID00054	Daptomycin	-533
PID00054	Daptomycin	-531.98
PID00054	Daptomycin	-530.96
PID00054	Daptomycin	-529.97
PID00054	Daptomycin	-477.21
PID00054	Daptomycin	-476.21
PID00054	Daptomycin	-234.42
PID00054	Daptomycin	-233.72
PID00054	Daptomycin	-232.74
PID00054	Daptomycin	-231.73
PID00054	Daptomycin	-230.71
PID00054	Daptomycin	-229.74
PID00054	Daptomycin	-228.76
PID00054	Daptomycin	-227.72
PID00054	Daptomycin	-226.72
PID00054	Daptomycin	-143.35
PID00054	Daptomycin	-142.36
PID00054	Daptomycin	-141.33
PID00064	Daptomycin	-71.61
PID00064	Daptomycin	-70.61
PID00064	Daptomycin	-69.6
PID00064	Daptomycin	-68.62
PID00064	Daptomycin	-67.61
PID00064	Daptomycin	-66.62
PID00064	Daptomycin	-65.62
PID00064	Daptomycin	-64.6
PID00064	Daptomycin	-62.76
PID00064	Daptomycin	-61.96
PID00064	Daptomycin	-60.92
PID00064	Daptomycin	55.89
PID00064	Daptomycin	57.05
PID00064	Daptomycin	57.88
PID00064	Daptomycin	58.96
PID00064	Daptomycin	59.97
PID00064	Daptomycin	60.93
PID00064	Daptomycin	61.96
PID00064	Daptomycin	63.08
PID00064	Daptomycin	63.94
PID00064	Daptomycin	64.97
PID00084	Daptomycin	-131.72
PID00084	Daptomycin	-130.69
PID00084	Daptomycin	-129.79
PID00084	Daptomycin	-128.78
PID00084	Daptomycin	-127.79
PID00084	Daptomycin	-126.79
PID00084	Daptomycin	-125.76
PID00084	Daptomycin	-124.84
PID00084	Daptomycin	-123.85
PID00084	Daptomycin	-122.78
PID00084	Daptomycin	-121.81
PID00084	Daptomycin	-120.82
PID00084	Daptomycin	-119.77
PID00084	Daptomycin	-118.82
PID00084	Daptomycin	-117.78
PID00084	Daptomycin	-116.24
PID00084	Daptomycin	-115.19
PID00084	Daptomycin	-114.25
PID00084	Daptomycin	-113.23
PID00084	Daptomycin	-112.24
PID00084	Daptomycin	-111.24
PID00084	Daptomycin	-110.19
PID00084	Daptomycin	-109.27
PID00084	Daptomycin	-108.25
PID00084	Daptomycin	-107.09
PID00084	Daptomycin	-106.15
PID00084	Daptomycin	-105.21
PID00084	Daptomycin	-104.26
PID00084	Daptomycin	-103.19
PID00084	Daptomycin	-102.23
PID00084	Daptomycin	-87.11
PID00084	Daptomycin	-86.17
PID00084	Daptomycin	-85.18
PID00084	Daptomycin	-84.11
PID00084	Daptomycin	-36.85
PID00084	Daptomycin	-35.96
PID00086	Daptomycin	-61.37
PID00086	Daptomycin	-60.43
PID00086	Daptomycin	-59.45
PID00086	Daptomycin	-58.55
PID00086	Daptomycin	-57.62
PID00086	Daptomycin	-56.77
PID00086	Daptomycin	-56.12
PID00086	Daptomycin	-55.12
PID00086	Daptomycin	-54.12
PID00086	Daptomycin	-53.12
PID00086	Daptomycin	-52.12
PID00086	Daptomycin	-51.12
PID00086	Daptomycin	-50.12
PID00086	Daptomycin	-49.12
PID00086	Daptomycin	-48.12
PID00086	Daptomycin	-47.12
PID00086	Daptomycin	-46.12
PID00086	Daptomycin	-45.12
PID00086	Daptomycin	-44.12
PID00086	Daptomycin	-43.12
PID00086	Daptomycin	-42.12
PID00086	Daptomycin	-41.12
PID00086	Daptomycin	-40.12
PID00086	Daptomycin	-39.12
PID00086	Daptomycin	-38.12
PID00086	Daptomycin	-37.12
PID00086	Daptomycin	-36.12
PID00086	Daptomycin	-35.12
PID00086	Daptomycin	-34.12
PID00086	Daptomycin	-33.12
PID00086	Daptomycin	-32.12
PID00086	Daptomycin	-31.12
PID00086	Daptomycin	-30.12
PID00086	Daptomycin	-29.12
PID00086	Daptomycin	-28.12
PID00086	Daptomycin	-27.12
PID00086	Daptomycin	-26.12
PID00086	Daptomycin	-25.12
PID00086	Daptomycin	-24.12
PID00086	Daptomycin	-23.12
PID00086	Daptomycin	-22.12
PID00086	Daptomycin	-21.12
PID00086	Daptomycin	-20.12
PID00086	Daptomycin	-19.12
PID00086	Daptomycin	-18.12
PID00086	Daptomycin	-17.12
PID00086	Daptomycin	-16.12
PID00086	Daptomycin	-15.12
PID00086	Daptomycin	-14.12
PID00086	Daptomycin	-13.12
PID00086	Daptomycin	-12.12
PID00086	Daptomycin	-11.12
PID00086	Daptomycin	-10.12
PID00086	Daptomycin	-9.12
PID00086	Daptomycin	-8.12
PID00086	Daptomycin	-7.12
PID00086	Daptomycin	-6.12
PID00086	Daptomycin	-5.12
PID00086	Daptomycin	-4.12
PID00086	Daptomycin	-3.12
PID00086	Daptomycin	-2.12
PID00086	Daptomycin	-1.12
PID00086	Daptomycin	0.69
PID00086	Daptomycin	1.61
PID00086	Daptomycin	2.49
PID00086	Daptomycin	2.88
PID00086	Daptomycin	3.88
PID00086	Daptomycin	4.88
PID00086	Daptomycin	5.88
PID00086	Daptomycin	6.88
PID00086	Daptomycin	7.88
PID00086	Daptomycin	8.88
PID00086	Daptomycin	9.88
PID00086	Daptomycin	10.88
PID00086	Daptomycin	11.88
PID00086	Daptomycin	12.88
PID00086	Daptomycin	13.88
PID00086	Daptomycin	14.88
PID00086	Daptomycin	15.88
PID00086	Daptomycin	16.88
PID00086	Daptomycin	17.88
PID00086	Daptomycin	18.88
PID00086	Daptomycin	19.88
PID00086	Daptomycin	20.88
PID00086	Daptomycin	21.88
PID00086	Daptomycin	22.88
PID00086	Daptomycin	23.88
PID00086	Daptomycin	195.85
PID00087	Daptomycin	-1305.78
PID00087	Daptomycin	-1304.8
PID00087	Daptomycin	-1303.81
PID00087	Daptomycin	-4.63
PID00087	Daptomycin	-3.77
PID00087	Daptomycin	-2.74
PID00087	Daptomycin	-1.82
PID00087	Daptomycin	-0.81
PID00087	Daptomycin	0.19
PID00087	Daptomycin	1.19
PID00087	Daptomycin	2.18
PID00087	Daptomycin	3.17
PID00087	Daptomycin	4.2
PID00087	Daptomycin	5.19
PID00087	Daptomycin	6.15
PID00087	Daptomycin	7.24
PID00087	Daptomycin	8.19
PID00087	Daptomycin	9.18
PID00087	Daptomycin	10.22
PID00087	Daptomycin	11.15
PID00087	Daptomycin	12.27
PID00087	Daptomycin	13.2
PID00087	Daptomycin	14.18
PID00087	Daptomycin	15.36
PID00087	Daptomycin	16.34
PID00087	Daptomycin	17.16
PID00087	Daptomycin	18.26
PID00087	Daptomycin	18.29
PID00087	Daptomycin	19.46
PID00087	Daptomycin	20.28
PID00150	Daptomycin	-21.27
PID00150	Daptomycin	-20.26
PID00150	Daptomycin	-19.24
PID00150	Daptomycin	-18.27
PID00150	Daptomycin	-17.24
PID00150	Daptomycin	-16.21
PID00150	Daptomycin	-15.23
PID00150	Daptomycin	-3.96
PID00150	Daptomycin	-3.06
PID00150	Daptomycin	-2.09
PID00150	Daptomycin	-1.06
PID00150	Daptomycin	-0.06
PID00150	Daptomycin	0.91
PID00233	Daptomycin	-40.26
PID00233	Daptomycin	-39.34
PID00233	Daptomycin	-38.3
PID00233	Daptomycin	-37.36
PID00233	Daptomycin	-36.32
PID00233	Daptomycin	-35.32
PID00233	Daptomycin	-34.32
PID00233	Daptomycin	-33.32
PID00233	Daptomycin	-32.33
PID00233	Daptomycin	-31.27
PID00233	Daptomycin	-30.37
PID00233	Daptomycin	-29.34
PID00233	Daptomycin	-28.32
PID00233	Daptomycin	-27.32
PID00233	Daptomycin	0.08
PID00233	Daptomycin	1.05
PID00233	Daptomycin	2.09
PID00233	Daptomycin	3.09
PID00237	Daptomycin	-63.92
PID00237	Daptomycin	-63.01
PID00237	Daptomycin	-59.83
PID00237	Daptomycin	-58.92
PID00237	Daptomycin	-57.92
PID00237	Daptomycin	-56.9
PID00237	Daptomycin	-55.93
PID00237	Daptomycin	-54.93
PID00237	Daptomycin	-53.91
PID00237	Daptomycin	-52.94
PID00237	Daptomycin	-51.9
PID00237	Daptomycin	2.22
PID00237	Daptomycin	2.98
PID00237	Daptomycin	3.91
PID00237	Daptomycin	5
PID00237	Daptomycin	6.09
PID00237	Daptomycin	7.09
PID00237	Daptomycin	8.15
PID00237	Daptomycin	9.06
PID00237	Daptomycin	10.05
PID00237	Daptomycin	11.06
PID00237	Daptomycin	12.07
PID00237	Daptomycin	13.03
PID00237	Daptomycin	14.1
PID00237	Daptomycin	15.07
PID00239	Daptomycin	-2.11
PID00239	Daptomycin	-1.13
PID00239	Daptomycin	-0.11
PID00239	Daptomycin	0.84
PID00239	Daptomycin	1.93
PID00239	Daptomycin	2.87
PID00239	Daptomycin	3.83
PID00239	Daptomycin	4.95
PID00239	Daptomycin	5.84
PID00239	Daptomycin	6.83
PID00239	Daptomycin	7.86
PID00239	Daptomycin	8.85
PID00239	Daptomycin	9.85
PID00239	Daptomycin	10.87
PID00239	Daptomycin	12.78
PID00239	Daptomycin	13.73
PID00239	Daptomycin	14.76
PID00239	Daptomycin	15.73
PID00239	Daptomycin	16.8
PID00239	Daptomycin	17.78
PID00239	Daptomycin	18.73
PID00239	Daptomycin	19.74
PID00239	Daptomycin	20.79
PID00239	Daptomycin	21.73
PID00239	Daptomycin	22.72
PID00239	Daptomycin	23.75
PID00239	Daptomycin	24.73
PID00004	Linezolid	-9.02
PID00004	Linezolid	-8.38
PID00004	Linezolid	-7.3
PID00004	Linezolid	-6.35
PID00004	Linezolid	-6.24
PID00004	Linezolid	-5.57
PID00004	Linezolid	-5.57
PID00004	Linezolid	-4.21
PID00004	Linezolid	-3.26
PID00004	Linezolid	-2.88
PID00004	Linezolid	-2.51
PID00004	Linezolid	-1.47
PID00004	Linezolid	0.07
PID00004	Linezolid	0.44
PID00004	Linezolid	0.71
PID00004	Linezolid	1.46
PID00004	Linezolid	1.6
PID00004	Linezolid	2.46
PID00004	Linezolid	2.66
PID00004	Linezolid	2.86
PID00004	Linezolid	3.42
PID00004	Linezolid	4.41
PID00004	Linezolid	4.41
PID00004	Linezolid	4.51
PID00020	Linezolid	-8.88
PID00020	Linezolid	-8.34
PID00020	Linezolid	-7.88
PID00020	Linezolid	-7.33
PID00020	Linezolid	-6.81
PID00020	Linezolid	-6.37
PID00020	Linezolid	-5.78
PID00020	Linezolid	-5.3
PID00020	Linezolid	-4.79
PID00020	Linezolid	-4.3
PID00020	Linezolid	-3.74
PID00020	Linezolid	-3.3
PID00020	Linezolid	-2.78
PID00020	Linezolid	-2.31
PID00020	Linezolid	-1.81
PID00022	Linezolid	-25.22
PID00022	Linezolid	-24.83
PID00022	Linezolid	-24.34
PID00022	Linezolid	-23.8
PID00022	Linezolid	-23.35
PID00022	Linezolid	-22.82
PID00022	Linezolid	-22.37
PID00022	Linezolid	-21.8
PID00022	Linezolid	-21.34
PID00022	Linezolid	-20.82
PID00022	Linezolid	-20.3
PID00022	Linezolid	-19.8
PID00022	Linezolid	-19.34
PID00022	Linezolid	-18.7
PID00022	Linezolid	-18.31
PID00022	Linezolid	1.89
PID00054	Linezolid	-529.54
PID00054	Linezolid	-529.07
PID00054	Linezolid	-528.6
PID00054	Linezolid	-528.04
PID00054	Linezolid	-527.61
PID00054	Linezolid	-526.9
PID00054	Linezolid	-526.33
PID00054	Linezolid	-525.94
PID00054	Linezolid	-525.34
PID00054	Linezolid	-524.92
PID00054	Linezolid	-524.33
PID00054	Linezolid	-523.89
PID00054	Linezolid	-523.34
PID00054	Linezolid	-522.93
PID00054	Linezolid	-522.44
PID00054	Linezolid	-521.95
PID00054	Linezolid	-521.43
PID00054	Linezolid	-520.94
PID00054	Linezolid	-520.43
PID00054	Linezolid	-519.94
PID00054	Linezolid	-519.43
PID00054	Linezolid	-518.87
PID00054	Linezolid	-413.61
PID00054	Linezolid	-413.13
PID00054	Linezolid	-412.59
PID00054	Linezolid	-412.08
PID00054	Linezolid	-384.33
PID00054	Linezolid	-383.83
PID00054	Linezolid	-383.36
PID00054	Linezolid	-382.82
PID00054	Linezolid	-382.26
PID00054	Linezolid	-43.62
PID00054	Linezolid	-43.1
PID00054	Linezolid	-42.56
PID00054	Linezolid	-42.09
PID00054	Linezolid	-41.58
PID00054	Linezolid	-41.1
PID00054	Linezolid	-26.88
PID00054	Linezolid	-26.35
PID00054	Linezolid	-25.6
PID00054	Linezolid	-25.13
PID00054	Linezolid	-24.58
PID00054	Linezolid	-24.09
PID00054	Linezolid	-23.55
PID00054	Linezolid	-23.12
PID00054	Linezolid	-22.6
PID00054	Linezolid	-22.05
PID00054	Linezolid	-21.56
PID00054	Linezolid	-21.09
PID00054	Linezolid	-20.61
PID00054	Linezolid	-20.09
PID00054	Linezolid	-19.59
PID00054	Linezolid	-19.14
PID00054	Linezolid	-18.57
PID00054	Linezolid	-18.03
PID00054	Linezolid	0.18
PID00054	Linezolid	0.51
PID00054	Linezolid	0.86
PID00054	Linezolid	1.4
PID00054	Linezolid	1.92
PID00054	Linezolid	2.41
PID00054	Linezolid	2.86
PID00054	Linezolid	3.41
PID00064	Linezolid	-122.47
PID00064	Linezolid	-121.94
PID00064	Linezolid	-121.39
PID00064	Linezolid	-120.9
PID00064	Linezolid	-120.43
PID00064	Linezolid	-119.92
PID00064	Linezolid	-119.42
PID00064	Linezolid	-118.95
PID00064	Linezolid	-118.41
PID00064	Linezolid	-117.94
PID00064	Linezolid	-117.31
PID00064	Linezolid	-117.04
PID00064	Linezolid	-116.47
PID00064	Linezolid	-116.01
PID00064	Linezolid	-115.49
PID00064	Linezolid	-114.92
PID00064	Linezolid	-114.48
PID00064	Linezolid	-113.86
PID00064	Linezolid	-113.47
PID00064	Linezolid	-112.88
PID00064	Linezolid	-112.29
PID00064	Linezolid	-111.79
PID00064	Linezolid	-111.35
PID00064	Linezolid	-110.8
PID00064	Linezolid	-110.33
PID00064	Linezolid	-109.8
PID00064	Linezolid	-108.77
PID00064	Linezolid	-108.19
PID00084	Linezolid	-101.78
PID00084	Linezolid	-101.58
PID00084	Linezolid	-101.07
PID00084	Linezolid	-100.62
PID00084	Linezolid	-100.11
PID00084	Linezolid	-99.56
PID00084	Linezolid	-99.11
PID00084	Linezolid	-98.6
PID00084	Linezolid	-98.09
PID00084	Linezolid	-97.56
PID00084	Linezolid	-97.02
PID00084	Linezolid	-96.54
PID00084	Linezolid	-96.08
PID00084	Linezolid	-95.08
PID00084	Linezolid	-94.62
PID00084	Linezolid	-94.1
PID00084	Linezolid	-93.6
PID00084	Linezolid	-93.05
PID00084	Linezolid	-92.54
PID00084	Linezolid	-92.1
PID00084	Linezolid	-91.53
PID00084	Linezolid	-91.08
PID00084	Linezolid	-90.56
PID00084	Linezolid	-90.09
PID00084	Linezolid	-89.51
PID00084	Linezolid	-89.04
PID00084	Linezolid	-88.57
PID00084	Linezolid	-88.06
PID00084	Linezolid	-87.56
PID00084	Linezolid	-84.12
PID00084	Linezolid	-83.45
PID00084	Linezolid	-83.1
PID00084	Linezolid	-82.6
PID00084	Linezolid	-82.07
PID00084	Linezolid	-81.58
PID00084	Linezolid	-81.08
PID00084	Linezolid	-80.61
PID00084	Linezolid	-80.05
PID00084	Linezolid	-79.56
PID00084	Linezolid	-79.1
PID00084	Linezolid	-78.57
PID00084	Linezolid	-78.14
PID00084	Linezolid	-77.57
PID00084	Linezolid	-77.12
PID00084	Linezolid	-76.57
PID00084	Linezolid	-35.56
PID00084	Linezolid	-34.95
PID00084	Linezolid	-34.54
PID00084	Linezolid	-34.08
PID00084	Linezolid	-33.49
PID00084	Linezolid	-33.03
PID00084	Linezolid	-32.56
PID00084	Linezolid	-32.09
PID00084	Linezolid	-31.53
PID00084	Linezolid	-31.1
PID00084	Linezolid	-30.58
PID00084	Linezolid	-30.09
PID00084	Linezolid	-29.56
PID00084	Linezolid	-29.07
PID00084	Linezolid	-28.57
PID00084	Linezolid	-28.09
PID00084	Linezolid	-27.55
PID00084	Linezolid	-27.08
PID00084	Linezolid	-26.56
PID00084	Linezolid	-26.09
PID00084	Linezolid	-25.56
PID00084	Linezolid	-25.1
PID00084	Linezolid	-24.54
PID00084	Linezolid	-24.08
PID00084	Linezolid	-23.54
PID00084	Linezolid	-23.08
PID00084	Linezolid	-22.55
PID00084	Linezolid	-22.07
PID00084	Linezolid	-21.58
PID00084	Linezolid	-21.06
PID00084	Linezolid	-20.6
PID00084	Linezolid	-19.93
PID00084	Linezolid	-19.48
PID00084	Linezolid	-19.04
PID00084	Linezolid	-18.56
PID00084	Linezolid	-18.05
PID00084	Linezolid	-17.53
PID00084	Linezolid	-17.13
PID00084	Linezolid	-16.51
PID00084	Linezolid	-16.05
PID00084	Linezolid	-15.54
PID00084	Linezolid	-15.12
PID00084	Linezolid	-14.54
PID00084	Linezolid	-14.03
PID00084	Linezolid	-13.55
PID00084	Linezolid	-13.1
PID00084	Linezolid	-12.52
PID00084	Linezolid	-12.04
PID00084	Linezolid	-11.5
PID00084	Linezolid	-11.05
PID00084	Linezolid	-10.54
PID00084	Linezolid	-10.04
PID00084	Linezolid	-9.53
PID00084	Linezolid	-9.03
PID00084	Linezolid	-8.54
PID00086	Linezolid	-204.32
PID00086	Linezolid	-203.68
PID00086	Linezolid	-203.25
PID00086	Linezolid	-202.75
PID00086	Linezolid	-63.59
PID00086	Linezolid	-63.2
PID00086	Linezolid	-62.74
PID00086	Linezolid	-62.21
PID00086	Linezolid	-61.76
PID00087	Linezolid	-1302.67
PID00092	Linezolid	-176.23
PID00092	Linezolid	-175.76
PID00092	Linezolid	-175.23
PID00092	Linezolid	-174.72
PID00092	Linezolid	-174.2
PID00092	Linezolid	-173.73
PID00092	Linezolid	-173.24
PID00092	Linezolid	-172.73
PID00092	Linezolid	-172.22
PID00096	Linezolid	-144.06
PID00096	Linezolid	-143.66
PID00096	Linezolid	-143.15
PID00096	Linezolid	-142.65
PID00096	Linezolid	-142.18
PID00096	Linezolid	-129.65
PID00096	Linezolid	-129.15
PID00096	Linezolid	-128.61
PID00096	Linezolid	-128.18
PID00096	Linezolid	-82.12
PID00096	Linezolid	-81.59
PID00096	Linezolid	-81.2
PID00096	Linezolid	-80.6
PID00096	Linezolid	-80.2
PID00101	Linezolid	-5.87
PID00101	Linezolid	-5.53
PID00101	Linezolid	-5.04
PID00101	Linezolid	-4.52
PID00101	Linezolid	-4.06
PID00101	Linezolid	-3.47
PID00101	Linezolid	-3.03
PID00101	Linezolid	-2.5
PID00101	Linezolid	-2.05
PID00101	Linezolid	-1.52
PID00101	Linezolid	-0.96
PID00101	Linezolid	-0.52
PID00101	Linezolid	-0.03
PID00101	Linezolid	0.47
PID00101	Linezolid	0.94
PID00101	Linezolid	1.51
PID00101	Linezolid	1.94
PID00101	Linezolid	2.48
PID00101	Linezolid	2.95
PID00103	Linezolid	-25.61
PID00103	Linezolid	-25.16
PID00103	Linezolid	-24.72
PID00103	Linezolid	-24.15
PID00103	Linezolid	-23.64
PID00103	Linezolid	-23.21
PID00104	Linezolid	-3.27
PID00104	Linezolid	-2.76
PID00104	Linezolid	-2.25
PID00104	Linezolid	-1.72
PID00104	Linezolid	-1.28
PID00104	Linezolid	-0.73
PID00104	Linezolid	-0.16
PID00104	Linezolid	0.27
PID00104	Linezolid	0.73
PID00104	Linezolid	1.24
PID00104	Linezolid	1.75
PID00104	Linezolid	2.25
PID00104	Linezolid	2.76
PID00104	Linezolid	3.26
PID00104	Linezolid	3.77
PID00150	Linezolid	-5
PID00150	Linezolid	-4.45
PID00150	Linezolid	12.54
PID00150	Linezolid	13
PID00157	Linezolid	-14.18
PID00157	Linezolid	-13.55
PID00157	Linezolid	-13.05
PID00157	Linezolid	-12.56
PID00157	Linezolid	-12.1
PID00157	Linezolid	-11.56
PID00157	Linezolid	-11.08
PID00157	Linezolid	-10.51
PID00157	Linezolid	-10.05
PID00157	Linezolid	-9.63
PID00157	Linezolid	-9.04
PID00157	Linezolid	-8.62
PID00157	Linezolid	-8.1
PID00157	Linezolid	-7.6
PID00157	Linezolid	-7.1
PID00157	Linezolid	-6.56
PID00157	Linezolid	-6.1
PID00157	Linezolid	-5.57
PID00157	Linezolid	-5.05
PID00157	Linezolid	-4.47
PID00157	Linezolid	-3.78
PID00157	Linezolid	-3.54
PID00157	Linezolid	-2.98
PID00157	Linezolid	-2.53
PID00157	Linezolid	-2.11
PID00157	Linezolid	-1.59
PID00157	Linezolid	-1.08
PID00157	Linezolid	-0.57
PID00157	Linezolid	0.35
PID00157	Linezolid	0.93
PID00157	Linezolid	1.55
PID00157	Linezolid	1.93
PID00157	Linezolid	2.44
PID00157	Linezolid	2.89
PID00157	Linezolid	3.45
PID00157	Linezolid	3.91
PID00157	Linezolid	4.39
PID00157	Linezolid	4.96
PID00157	Linezolid	5.41
PID00157	Linezolid	5.93
PID00157	Linezolid	6.42
PID00157	Linezolid	6.88
PID00157	Linezolid	11.99
PID00157	Linezolid	12.46
PID00157	Linezolid	13
PID00157	Linezolid	13.47
PID00157	Linezolid	13.95
PID00157	Linezolid	14.44
PID00157	Linezolid	14.99
PID00157	Linezolid	15.45
PID00157	Linezolid	15.92
PID00161	Linezolid	-34.74
PID00161	Linezolid	-34.36
PID00161	Linezolid	-33.83
PID00161	Linezolid	-33.37
PID00161	Linezolid	-32.82
PID00161	Linezolid	-32.37
PID00161	Linezolid	-31.84
PID00161	Linezolid	-31.38
PID00161	Linezolid	-30.83
PID00161	Linezolid	-30.35
PID00161	Linezolid	-29.8
PID00161	Linezolid	-29.37
PID00233	Linezolid	3.83
PID00233	Linezolid	4.34
PID00233	Linezolid	4.83
PID00233	Linezolid	5.36
PID00233	Linezolid	5.88
PID00233	Linezolid	6.36
PID00233	Linezolid	6.85
PID00233	Linezolid	7.38
PID00233	Linezolid	7.84
PID00233	Linezolid	8.39
PID00233	Linezolid	8.87
PID00233	Linezolid	9.44
PID00233	Linezolid	9.85
PID00233	Linezolid	10.85
PID00233	Linezolid	11.35
PID00237	Linezolid	-62.43
PID00237	Linezolid	-62.08
PID00237	Linezolid	-61.81
PID00237	Linezolid	-61.48
PID00237	Linezolid	-61.1
PID00237	Linezolid	-60.76
PID00237	Linezolid	-60.47
PID00237	Linezolid	-60.04
PID00378	Linezolid	-50.1
PID00378	Linezolid	-49.79
PID00378	Linezolid	-49.31
PID00378	Linezolid	-48.76
PID00378	Linezolid	-48.34
PID00378	Linezolid	-47.75
PID00378	Linezolid	-47.28
PID00378	Linezolid	0.17
PID00378	Linezolid	0.67
PID00378	Linezolid	1.19
PID00378	Linezolid	1.66
PID00004	Vancomycin	-1257.36
PID00004	Vancomycin	-1257.02
PID00004	Vancomycin	-1256.68
PID00004	Vancomycin	-1256.4
PID00004	Vancomycin	-1256.02
PID00004	Vancomycin	-1255.7
PID00004	Vancomycin	-1255.35
PID00004	Vancomycin	-1252.8
PID00004	Vancomycin	-1252.32
PID00004	Vancomycin	-1251.78
PID00004	Vancomycin	-1251.3
PID00004	Vancomycin	-166.59
PID00004	Vancomycin	-166.02
PID00004	Vancomycin	-165.53
PID00004	Vancomycin	-164.98
PID00004	Vancomycin	-164.46
PID00004	Vancomycin	-147.2
PID00004	Vancomycin	-146.82
PID00004	Vancomycin	-146.42
PID00004	Vancomycin	-145.77
PID00004	Vancomycin	-24.09
PID00004	Vancomycin	-23.08
PID00004	Vancomycin	-22.09
PID00004	Vancomycin	-21.58
PID00004	Vancomycin	-21.08
PID00004	Vancomycin	-20.57
PID00004	Vancomycin	-20.07
PID00004	Vancomycin	-19.55
PID00004	Vancomycin	-19.09
PID00004	Vancomycin	-18.55
PID00004	Vancomycin	-18.06
PID00004	Vancomycin	-17.54
PID00004	Vancomycin	-17.03
PID00004	Vancomycin	-16.54
PID00004	Vancomycin	-15.98
PID00004	Vancomycin	-15.54
PID00004	Vancomycin	-15.03
PID00004	Vancomycin	-14.54
PID00004	Vancomycin	21.84
PID00004	Vancomycin	22.78
PID00004	Vancomycin	22.98
PID00004	Vancomycin	23.27
PID00004	Vancomycin	23.53
PID00004	Vancomycin	23.87
PID00004	Vancomycin	24.09
PID00004	Vancomycin	24.32
PID00004	Vancomycin	24.59
PID00004	Vancomycin	24.87
PID00004	Vancomycin	25.17
PID00004	Vancomycin	25.4
PID00004	Vancomycin	25.64
PID00004	Vancomycin	25.88
PID00004	Vancomycin	26.16
PID00004	Vancomycin	26.42
PID00004	Vancomycin	26.64
PID00004	Vancomycin	26.88
PID00004	Vancomycin	27.03
PID00004	Vancomycin	27.14
PID00004	Vancomycin	27.43
PID00004	Vancomycin	27.53
PID00004	Vancomycin	27.6
PID00004	Vancomycin	27.93
PID00004	Vancomycin	27.99
PID00004	Vancomycin	28.16
PID00004	Vancomycin	28.43
PID00004	Vancomycin	28.5
PID00004	Vancomycin	28.7
PID00004	Vancomycin	28.94
PID00004	Vancomycin	29.03
PID00004	Vancomycin	29.14
PID00004	Vancomycin	29.44
PID00004	Vancomycin	29.44
PID00004	Vancomycin	29.65
PID00004	Vancomycin	29.93
PID00004	Vancomycin	29.95
PID00004	Vancomycin	30.16
PID00004	Vancomycin	30.43
PID00004	Vancomycin	30.47
PID00004	Vancomycin	30.64
PID00004	Vancomycin	30.91
PID00004	Vancomycin	30.96
PID00004	Vancomycin	31.15
PID00004	Vancomycin	31.43
PID00004	Vancomycin	31.43
PID00004	Vancomycin	31.65
PID00004	Vancomycin	31.91
PID00004	Vancomycin	31.95
PID00004	Vancomycin	32.16
PID00004	Vancomycin	32.45
PID00004	Vancomycin	32.45
PID00004	Vancomycin	32.68
PID00004	Vancomycin	32.96
PID00004	Vancomycin	33.2
PID00004	Vancomycin	33.42
PID00004	Vancomycin	33.7
PID00004	Vancomycin	33.9
PID00004	Vancomycin	34.17
PID00004	Vancomycin	34.42
PID00004	Vancomycin	34.69
PID00004	Vancomycin	34.93
PID00004	Vancomycin	35.18
PID00004	Vancomycin	35.5
PID00004	Vancomycin	35.67
PID00004	Vancomycin	35.92
PID00004	Vancomycin	36.15
PID00004	Vancomycin	36.42
PID00004	Vancomycin	36.64
PID00004	Vancomycin	37
PID00004	Vancomycin	37.14
PID00004	Vancomycin	37.4
PID00004	Vancomycin	37.73
PID00004	Vancomycin	37.94
PID00004	Vancomycin	38.14
PID00004	Vancomycin	38.43
PID00004	Vancomycin	38.66
PID00004	Vancomycin	38.96
PID00004	Vancomycin	39.15
PID00004	Vancomycin	39.43
PID00004	Vancomycin	39.59
PID00004	Vancomycin	39.94
PID00004	Vancomycin	40.16
PID00004	Vancomycin	40.42
PID00004	Vancomycin	40.71
PID00004	Vancomycin	40.93
PID00004	Vancomycin	41.27
PID00004	Vancomycin	41.59
PID00004	Vancomycin	41.91
PID00004	Vancomycin	42.23
PID00004	Vancomycin	42.65
PID00004	Vancomycin	42.9
PID00004	Vancomycin	43.25
PID00004	Vancomycin	43.68
PID00004	Vancomycin	43.92
PID00004	Vancomycin	44.14
PID00004	Vancomycin	44.43
PID00004	Vancomycin	44.69
PID00004	Vancomycin	44.95
PID00004	Vancomycin	45.13
PID00004	Vancomycin	45.43
PID00004	Vancomycin	45.66
PID00004	Vancomycin	45.94
PID00004	Vancomycin	46.15
PID00004	Vancomycin	46.39
PID00004	Vancomycin	46.71
PID00004	Vancomycin	46.95
PID00004	Vancomycin	47.12
PID00004	Vancomycin	47.42
PID00004	Vancomycin	47.78
PID00004	Vancomycin	47.99
PID00004	Vancomycin	48.26
PID00004	Vancomycin	48.5
PID00004	Vancomycin	48.77
PID00004	Vancomycin	48.99
PID00004	Vancomycin	49.24
PID00004	Vancomycin	49.55
PID00004	Vancomycin	49.79
PID00004	Vancomycin	49.95
PID00004	Vancomycin	50.26
PID00004	Vancomycin	50.49
PID00004	Vancomycin	50.76
PID00004	Vancomycin	50.98
PID00004	Vancomycin	51.24
PID00004	Vancomycin	51.43
PID00004	Vancomycin	51.77
PID00004	Vancomycin	51.96
PID00004	Vancomycin	52.29
PID00004	Vancomycin	52.55
PID00004	Vancomycin	52.73
PID00004	Vancomycin	52.96
PID00004	Vancomycin	53.27
PID00004	Vancomycin	53.45
PID00004	Vancomycin	53.76
PID00004	Vancomycin	53.97
PID00004	Vancomycin	54.23
PID00004	Vancomycin	54.52
PID00004	Vancomycin	54.79
PID00004	Vancomycin	54.99
PID00004	Vancomycin	55.06
PID00004	Vancomycin	55.24
PID00004	Vancomycin	55.54
PID00004	Vancomycin	55.54
PID00004	Vancomycin	55.92
PID00004	Vancomycin	56.03
PID00004	Vancomycin	56.05
PID00004	Vancomycin	56.26
PID00004	Vancomycin	56.54
PID00004	Vancomycin	56.68
PID00004	Vancomycin	56.82
PID00004	Vancomycin	57.03
PID00004	Vancomycin	57.04
PID00004	Vancomycin	57.27
PID00004	Vancomycin	57.48
PID00004	Vancomycin	57.51
PID00004	Vancomycin	57.79
PID00004	Vancomycin	57.98
PID00004	Vancomycin	58.04
PID00004	Vancomycin	58.24
PID00004	Vancomycin	58.53
PID00004	Vancomycin	58.53
PID00004	Vancomycin	58.78
PID00004	Vancomycin	59.03
PID00004	Vancomycin	59.04
PID00004	Vancomycin	59.25
PID00004	Vancomycin	59.53
PID00004	Vancomycin	59.71
PID00004	Vancomycin	59.74
PID00004	Vancomycin	60.01
PID00004	Vancomycin	60.01
PID00004	Vancomycin	60.27
PID00004	Vancomycin	60.52
PID00004	Vancomycin	60.64
PID00004	Vancomycin	60.76
PID00004	Vancomycin	60.94
PID00004	Vancomycin	61.23
PID00004	Vancomycin	61.5
PID00004	Vancomycin	61.74
PID00004	Vancomycin	68.36
PID00004	Vancomycin	68.36
PID00004	Vancomycin	68.61
PID00004	Vancomycin	68.79
PID00004	Vancomycin	68.84
PID00004	Vancomycin	69.14
PID00004	Vancomycin	69.28
PID00004	Vancomycin	69.42
PID00004	Vancomycin	69.68
PID00004	Vancomycin	69.74
PID00004	Vancomycin	69.92
PID00004	Vancomycin	70.15
PID00004	Vancomycin	70.54
PID00004	Vancomycin	70.72
PID00004	Vancomycin	70.76
PID00004	Vancomycin	70.92
PID00004	Vancomycin	71.17
PID00004	Vancomycin	71.44
PID00004	Vancomycin	71.62
PID00004	Vancomycin	71.74
PID00004	Vancomycin	71.94
PID00004	Vancomycin	72.21
PID00004	Vancomycin	72.45
PID00004	Vancomycin	72.67
PID00004	Vancomycin	72.71
PID00004	Vancomycin	72.94
PID00004	Vancomycin	73.12
PID00004	Vancomycin	73.45
PID00004	Vancomycin	73.6
PID00004	Vancomycin	74
PID00004	Vancomycin	74.15
PID00004	Vancomycin	74.43
PID00004	Vancomycin	74.69
PID00004	Vancomycin	74.98
PID00004	Vancomycin	75.14
PID00004	Vancomycin	75.46
PID00004	Vancomycin	75.69
PID00004	Vancomycin	75.97
PID00004	Vancomycin	76.19
PID00004	Vancomycin	76.47
PID00004	Vancomycin	76.64
PID00004	Vancomycin	76.93
PID00004	Vancomycin	77.13
PID00004	Vancomycin	77.43
PID00004	Vancomycin	77.7
PID00004	Vancomycin	79.7
PID00004	Vancomycin	79.86
PID00004	Vancomycin	79.97
PID00004	Vancomycin	80.23
PID00004	Vancomycin	80.34
PID00004	Vancomycin	80.45
PID00004	Vancomycin	80.7
PID00004	Vancomycin	80.99
PID00004	Vancomycin	81.15
PID00004	Vancomycin	81.43
PID00004	Vancomycin	81.63
PID00004	Vancomycin	102.42
PID00004	Vancomycin	102.78
PID00004	Vancomycin	102.95
PID00004	Vancomycin	103.26
PID00004	Vancomycin	103.59
PID00004	Vancomycin	103.91
PID00004	Vancomycin	104.26
PID00004	Vancomycin	104.6
PID00004	Vancomycin	104.99
PID00004	Vancomycin	105.23
PID00004	Vancomycin	105.62
PID00004	Vancomycin	105.9
PID00004	Vancomycin	106.27
PID00004	Vancomycin	106.6
PID00004	Vancomycin	107.05
PID00004	Vancomycin	107.47
PID00004	Vancomycin	107.68
PID00004	Vancomycin	108.13
PID00004	Vancomycin	108.44
PID00004	Vancomycin	108.76
PID00004	Vancomycin	109.1
PID00004	Vancomycin	109.44
PID00004	Vancomycin	109.71
PID00004	Vancomycin	110.11
PID00004	Vancomycin	110.42
PID00004	Vancomycin	111.09
PID00004	Vancomycin	111.49
PID00004	Vancomycin	111.75
PID00004	Vancomycin	112.1
PID00004	Vancomycin	112.43
PID00004	Vancomycin	112.75
PID00004	Vancomycin	113.1
PID00004	Vancomycin	113.47
PID00004	Vancomycin	113.74
PID00004	Vancomycin	114.08
PID00004	Vancomycin	114.43
PID00004	Vancomycin	114.79
PID00004	Vancomycin	115.09
PID00004	Vancomycin	115.43
PID00004	Vancomycin	115.76
PID00004	Vancomycin	116.11
PID00004	Vancomycin	116.45
PID00004	Vancomycin	116.73
PID00004	Vancomycin	117.09
PID00004	Vancomycin	117.45
PID00004	Vancomycin	117.8
PID00004	Vancomycin	118.1
PID00004	Vancomycin	118.46
PID00004	Vancomycin	118.76
PID00004	Vancomycin	119.18
PID00004	Vancomycin	119.47
PID00022	Vancomycin	-1667.48
PID00022	Vancomycin	-1666.49
PID00022	Vancomycin	-1665.26
PID00022	Vancomycin	-1664.32
PID00022	Vancomycin	-75.65
PID00022	Vancomycin	-75.02
PID00022	Vancomycin	-74.8
PID00022	Vancomycin	-74.57
PID00022	Vancomycin	-74.31
PID00022	Vancomycin	-74.05
PID00022	Vancomycin	-73.81
PID00022	Vancomycin	-73.55
PID00022	Vancomycin	-73.09
PID00022	Vancomycin	-72.78
PID00022	Vancomycin	-72.55
PID00022	Vancomycin	-72.37
PID00022	Vancomycin	-72.03
PID00022	Vancomycin	-71.61
PID00022	Vancomycin	-71.57
PID00022	Vancomycin	-71.29
PID00022	Vancomycin	-71.05
PID00022	Vancomycin	-70.81
PID00022	Vancomycin	-70.58
PID00022	Vancomycin	-70.31
PID00022	Vancomycin	-70.06
PID00022	Vancomycin	-69.83
PID00022	Vancomycin	-69.54
PID00022	Vancomycin	-69.34
PID00022	Vancomycin	-69.04
PID00022	Vancomycin	-68.84
PID00022	Vancomycin	-68.58
PID00022	Vancomycin	-68.31
PID00022	Vancomycin	-68.03
PID00022	Vancomycin	-67.85
PID00022	Vancomycin	-67.59
PID00022	Vancomycin	-67.3
PID00022	Vancomycin	-67.02
PID00022	Vancomycin	-66.82
PID00022	Vancomycin	-66.58
PID00022	Vancomycin	-66.32
PID00022	Vancomycin	-66.05
PID00022	Vancomycin	-65.88
PID00022	Vancomycin	-65.84
PID00022	Vancomycin	-65.54
PID00022	Vancomycin	-65.35
PID00022	Vancomycin	-65.01
PID00022	Vancomycin	-64.81
PID00022	Vancomycin	-64.55
PID00022	Vancomycin	-64.36
PID00022	Vancomycin	-64.05
PID00022	Vancomycin	-63.84
PID00022	Vancomycin	-63.56
PID00022	Vancomycin	-63.35
PID00022	Vancomycin	-63.04
PID00022	Vancomycin	-62.8
PID00022	Vancomycin	-62.57
PID00022	Vancomycin	-62.37
PID00022	Vancomycin	-62.03
PID00022	Vancomycin	-61.73
PID00022	Vancomycin	-61.49
PID00022	Vancomycin	-61.29
PID00022	Vancomycin	-61.05
PID00022	Vancomycin	-60.85
PID00022	Vancomycin	-60.51
PID00022	Vancomycin	-60.31
PID00022	Vancomycin	-59.94
PID00022	Vancomycin	-59.83
PID00022	Vancomycin	-59.61
PID00022	Vancomycin	-59.52
PID00022	Vancomycin	-59.32
PID00022	Vancomycin	-58.99
PID00022	Vancomycin	-58.82
PID00022	Vancomycin	-58.66
PID00022	Vancomycin	-58.52
PID00022	Vancomycin	-58.29
PID00022	Vancomycin	-57.97
PID00022	Vancomycin	-57.81
PID00022	Vancomycin	-57.53
PID00022	Vancomycin	-57.31
PID00022	Vancomycin	-57.01
PID00022	Vancomycin	-56.8
PID00022	Vancomycin	-56.49
PID00022	Vancomycin	-56.31
PID00022	Vancomycin	-55.98
PID00022	Vancomycin	-55.78
PID00022	Vancomycin	-55.5
PID00022	Vancomycin	-55.29
PID00022	Vancomycin	-55.03
PID00022	Vancomycin	-54.87
PID00022	Vancomycin	-54.75
PID00022	Vancomycin	-54.52
PID00022	Vancomycin	-54.33
PID00022	Vancomycin	-53.96
PID00022	Vancomycin	-53.93
PID00022	Vancomycin	-53.82
PID00022	Vancomycin	-53.56
PID00022	Vancomycin	-53.36
PID00022	Vancomycin	-52.97
PID00022	Vancomycin	-52.82
PID00022	Vancomycin	-52.52
PID00022	Vancomycin	-52.27
PID00022	Vancomycin	-51.97
PID00022	Vancomycin	-51.84
PID00022	Vancomycin	-51.5
PID00022	Vancomycin	-51.32
PID00022	Vancomycin	-51.01
PID00022	Vancomycin	-50.75
PID00022	Vancomycin	-50.48
PID00022	Vancomycin	-50.29
PID00022	Vancomycin	-50.01
PID00022	Vancomycin	-49.83
PID00022	Vancomycin	-49.51
PID00022	Vancomycin	-49.33
PID00022	Vancomycin	-49
PID00022	Vancomycin	-48.81
PID00022	Vancomycin	-48.51
PID00022	Vancomycin	-48.33
PID00022	Vancomycin	-48.01
PID00022	Vancomycin	-47.85
PID00022	Vancomycin	-47.49
PID00022	Vancomycin	-47.11
PID00022	Vancomycin	-46.78
PID00022	Vancomycin	-46.53
PID00022	Vancomycin	-46.32
PID00022	Vancomycin	-45.8
PID00022	Vancomycin	-43.96
PID00022	Vancomycin	-41.07
PID00022	Vancomycin	-40.04
PID00022	Vancomycin	-36.95
PID00022	Vancomycin	-34.65
PID00022	Vancomycin	-32.01
PID00022	Vancomycin	-29.95
PID00022	Vancomycin	0.67
PID00022	Vancomycin	1.65
PID00022	Vancomycin	5.94
PID00022	Vancomycin	7.89
PID00022	Vancomycin	9.99
PID00022	Vancomycin	12.06
PID00029	Vancomycin	-5.92
PID00029	Vancomycin	-5.45
PID00029	Vancomycin	-4.98
PID00029	Vancomycin	-4.43
PID00029	Vancomycin	-3.98
PID00029	Vancomycin	-3.03
PID00029	Vancomycin	-1.89
PID00029	Vancomycin	-0.79
PID00029	Vancomycin	42.94
PID00029	Vancomycin	43.13
PID00029	Vancomycin	43.45
PID00029	Vancomycin	43.74
PID00029	Vancomycin	43.96
PID00029	Vancomycin	55.13
PID00029	Vancomycin	55.62
PID00029	Vancomycin	56.15
PID00029	Vancomycin	56.64
PID00029	Vancomycin	69.21
PID00032	Vancomycin	-138.18
PID00032	Vancomycin	-137.67
PID00032	Vancomycin	-137.32
PID00032	Vancomycin	-136.8
PID00032	Vancomycin	-136.34
PID00032	Vancomycin	-135.73
PID00032	Vancomycin	-135.24
PID00032	Vancomycin	-134.71
PID00032	Vancomycin	-134.21
PID00032	Vancomycin	-133.64
PID00032	Vancomycin	-132.19
PID00032	Vancomycin	-131.15
PID00032	Vancomycin	-128.05
PID00032	Vancomycin	-126.08
PID00032	Vancomycin	-124.1
PID00032	Vancomycin	-121.92
PID00032	Vancomycin	-119.88
PID00032	Vancomycin	-117.82
PID00032	Vancomycin	-116.04
PID00032	Vancomycin	12.77
PID00032	Vancomycin	12.79
PID00032	Vancomycin	12.81
PID00032	Vancomycin	12.88
PID00054	Vancomycin	-761.43
PID00054	Vancomycin	-761.11
PID00054	Vancomycin	-279.6
PID00054	Vancomycin	-278.6
PID00054	Vancomycin	-277.58
PID00054	Vancomycin	-276.57
PID00054	Vancomycin	-275.57
PID00054	Vancomycin	-259.43
PID00054	Vancomycin	-239.7
PID00054	Vancomycin	-238.71
PID00054	Vancomycin	-237.8
PID00054	Vancomycin	-236.75
PID00054	Vancomycin	-235.79
PID00054	Vancomycin	-18.57
PID00054	Vancomycin	-18.31
PID00054	Vancomycin	-18.12
PID00054	Vancomycin	-17.82
PID00054	Vancomycin	-17.59
PID00054	Vancomycin	-17.33
PID00054	Vancomycin	-17.09
PID00054	Vancomycin	-10.1
PID00054	Vancomycin	-9.1
PID00054	Vancomycin	-8.06
PID00064	Vancomycin	-669.89
PID00064	Vancomycin	-669.6
PID00064	Vancomycin	-669.32
PID00064	Vancomycin	-668.83
PID00064	Vancomycin	-668.83
PID00064	Vancomycin	-668.57
PID00064	Vancomycin	-668.54
PID00064	Vancomycin	-668.33
PID00064	Vancomycin	-668.19
PID00064	Vancomycin	-668.13
PID00064	Vancomycin	-667.84
PID00064	Vancomycin	-667.58
PID00064	Vancomycin	-667.32
PID00064	Vancomycin	-667.13
PID00064	Vancomycin	-666.83
PID00064	Vancomycin	-666.59
PID00064	Vancomycin	-666.27
PID00064	Vancomycin	-666.11
PID00064	Vancomycin	-665.84
PID00064	Vancomycin	-665.57
PID00064	Vancomycin	-665.31
PID00064	Vancomycin	-665.07
PID00064	Vancomycin	-664.81
PID00064	Vancomycin	-664.57
PID00064	Vancomycin	-664.29
PID00064	Vancomycin	-664.1
PID00064	Vancomycin	-663.8
PID00064	Vancomycin	-663.63
PID00064	Vancomycin	-663.31
PID00064	Vancomycin	-663.12
PID00064	Vancomycin	-662.78
PID00064	Vancomycin	-662.49
PID00064	Vancomycin	-662.31
PID00064	Vancomycin	-662
PID00064	Vancomycin	-661.8
PID00064	Vancomycin	-661.51
PID00064	Vancomycin	-661.27
PID00064	Vancomycin	-661.03
PID00064	Vancomycin	-660.81
PID00064	Vancomycin	-660.52
PID00064	Vancomycin	-660.32
PID00064	Vancomycin	-660.03
PID00064	Vancomycin	-659.81
PID00064	Vancomycin	-659.52
PID00064	Vancomycin	-659.2
PID00064	Vancomycin	-341.1
PID00064	Vancomycin	-340.88
PID00064	Vancomycin	-340.62
PID00064	Vancomycin	-340.38
PID00064	Vancomycin	-340.02
PID00064	Vancomycin	-339.72
PID00064	Vancomycin	-339.38
PID00064	Vancomycin	-313.2
PID00064	Vancomycin	-312.84
PID00064	Vancomycin	-312.53
PID00064	Vancomycin	-312.2
PID00064	Vancomycin	-311.9
PID00064	Vancomycin	-311.56
PID00064	Vancomycin	-311.24
PID00064	Vancomycin	-310.89
PID00064	Vancomycin	-310.57
PID00064	Vancomycin	-310.17
PID00064	Vancomycin	-246.91
PID00064	Vancomycin	-246.89
PID00064	Vancomycin	-246.66
PID00064	Vancomycin	-246.51
PID00064	Vancomycin	-246.36
PID00064	Vancomycin	-246.12
PID00064	Vancomycin	-245.78
PID00064	Vancomycin	-245.41
PID00064	Vancomycin	-123.03
PID00064	Vancomycin	-122.73
PID00064	Vancomycin	-122.05
PID00064	Vancomycin	-121.69
PID00064	Vancomycin	-121.44
PID00064	Vancomycin	-121.08
PID00064	Vancomycin	-120.9
PID00064	Vancomycin	-120.65
PID00064	Vancomycin	-120.43
PID00064	Vancomycin	-120.18
PID00064	Vancomycin	-119.96
PID00064	Vancomycin	-119.68
PID00064	Vancomycin	-119.47
PID00064	Vancomycin	-119.19
PID00064	Vancomycin	-118.9
PID00064	Vancomycin	-118.64
PID00064	Vancomycin	-118.41
PID00064	Vancomycin	-118.13
PID00064	Vancomycin	-117.94
PID00064	Vancomycin	-117.67
PID00064	Vancomycin	-117.45
PID00064	Vancomycin	-117.11
PID00064	Vancomycin	-116.92
PID00064	Vancomycin	-116.67
PID00064	Vancomycin	-116.46
PID00064	Vancomycin	-116.06
PID00064	Vancomycin	-115.92
PID00064	Vancomycin	-115.64
PID00064	Vancomycin	-115.4
PID00064	Vancomycin	-115.14
PID00064	Vancomycin	-114.91
PID00064	Vancomycin	-114.65
PID00064	Vancomycin	-114.42
PID00064	Vancomycin	-114.18
PID00064	Vancomycin	-113.8
PID00064	Vancomycin	-113.62
PID00064	Vancomycin	-113.32
PID00064	Vancomycin	-113.14
PID00064	Vancomycin	-112.82
PID00064	Vancomycin	-112.59
PID00064	Vancomycin	-112.28
PID00064	Vancomycin	-112.06
PID00064	Vancomycin	-111.79
PID00064	Vancomycin	-111.56
PID00064	Vancomycin	-111.35
PID00064	Vancomycin	-110.84
PID00064	Vancomycin	-110.68
PID00064	Vancomycin	-110.33
PID00064	Vancomycin	-110.13
PID00064	Vancomycin	-109.84
PID00064	Vancomycin	-109.58
PID00064	Vancomycin	-109.34
PID00064	Vancomycin	-109.14
PID00064	Vancomycin	-108.86
PID00064	Vancomycin	-108.53
PID00064	Vancomycin	-108.19
PID00064	Vancomycin	-73.31
PID00064	Vancomycin	-72.95
PID00064	Vancomycin	-72.57
PID00064	Vancomycin	-72.28
PID00064	Vancomycin	-71.9
PID00064	Vancomycin	-20.26
PID00064	Vancomycin	-19.9
PID00064	Vancomycin	-19.55
PID00064	Vancomycin	-19.26
PID00064	Vancomycin	-18.89
PID00064	Vancomycin	-18.55
PID00064	Vancomycin	17.87
PID00064	Vancomycin	18.88
PID00064	Vancomycin	39.57
PID00064	Vancomycin	110.4
PID00064	Vancomycin	111.21
PID00064	Vancomycin	112.78
PID00064	Vancomycin	113.82
PID00064	Vancomycin	114.99
PID00064	Vancomycin	116.08
PID00064	Vancomycin	117
PID00064	Vancomycin	117.72
PID00064	Vancomycin	118.46
PID00064	Vancomycin	119.23
PID00064	Vancomycin	119.99
PID00064	Vancomycin	148.26
PID00064	Vancomycin	148.52
PID00064	Vancomycin	148.78
PID00064	Vancomycin	149.01
PID00064	Vancomycin	149.3
PID00064	Vancomycin	149.55
PID00084	Vancomycin	-141.5
PID00084	Vancomycin	-140.51
PID00084	Vancomycin	-138.93
PID00084	Vancomycin	-138.05
PID00084	Vancomycin	-137.53
PID00084	Vancomycin	-136.82
PID00084	Vancomycin	-136.33
PID00084	Vancomycin	-135.02
PID00084	Vancomycin	-133.96
PID00084	Vancomycin	-133.09
PID00084	Vancomycin	-131.98
PID00084	Vancomycin	-55.38
PID00084	Vancomycin	-54.99
PID00084	Vancomycin	-53.85
PID00084	Vancomycin	-52.68
PID00084	Vancomycin	-51.57
PID00084	Vancomycin	-50.55
PID00084	Vancomycin	-49.58
PID00084	Vancomycin	-48.55
PID00084	Vancomycin	-46.56
PID00084	Vancomycin	-45.58
PID00084	Vancomycin	-44.55
PID00084	Vancomycin	-43.52
PID00084	Vancomycin	-42.38
PID00084	Vancomycin	-41.45
PID00084	Vancomycin	-40.32
PID00084	Vancomycin	-5.1
PID00084	Vancomycin	-4.22
PID00084	Vancomycin	-3.16
PID00084	Vancomycin	-2.2
PID00084	Vancomycin	-1.17
PID00084	Vancomycin	0.93
PID00084	Vancomycin	1.27
PID00084	Vancomycin	2.02
PID00084	Vancomycin	2.24
PID00084	Vancomycin	2.98
PID00084	Vancomycin	3.93
PID00084	Vancomycin	5.01
PID00084	Vancomycin	5.95
PID00084	Vancomycin	6.92
PID00084	Vancomycin	7.91
PID00084	Vancomycin	8.94
PID00084	Vancomycin	9.94
PID00084	Vancomycin	10.98
PID00084	Vancomycin	82.79
PID00084	Vancomycin	83.09
PID00084	Vancomycin	83.31
PID00084	Vancomycin	83.56
PID00084	Vancomycin	83.81
PID00084	Vancomycin	84.04
PID00084	Vancomycin	84.04
PID00084	Vancomycin	84.28
PID00084	Vancomycin	84.56
PID00084	Vancomycin	84.81
PID00084	Vancomycin	85.2
PID00084	Vancomycin	85.25
PID00084	Vancomycin	85.55
PID00084	Vancomycin	85.82
PID00084	Vancomycin	86.06
PID00084	Vancomycin	86.11
PID00084	Vancomycin	87.14
PID00084	Vancomycin	88.15
PID00084	Vancomycin	89.16
PID00084	Vancomycin	90.15
PID00084	Vancomycin	91.18
PID00084	Vancomycin	92.13
PID00084	Vancomycin	93.17
PID00084	Vancomycin	109.67
PID00084	Vancomycin	110.97
PID00084	Vancomycin	111.93
PID00084	Vancomycin	137.31
PID00084	Vancomycin	138
PID00084	Vancomycin	138.45
PID00084	Vancomycin	138.97
PID00086	Vancomycin	-204.4
PID00086	Vancomycin	-204.07
PID00086	Vancomycin	-203.6
PID00086	Vancomycin	-203.12
PID00086	Vancomycin	-193.71
PID00086	Vancomycin	-193.23
PID00086	Vancomycin	-64.91
PID00086	Vancomycin	-64.69
PID00086	Vancomycin	-64.37
PID00086	Vancomycin	-64.01
PID00086	Vancomycin	-63.73
PID00086	Vancomycin	-63.52
PID00086	Vancomycin	-63.27
PID00086	Vancomycin	-63.04
PID00086	Vancomycin	-62.74
PID00086	Vancomycin	-62.53
PID00086	Vancomycin	-62.26
PID00086	Vancomycin	-62.03
PID00086	Vancomycin	-61.76
PID00086	Vancomycin	-61.53
PID00086	Vancomycin	-61.23
PID00086	Vancomycin	-60.94
PID00086	Vancomycin	-60.24
PID00086	Vancomycin	-59.89
PID00086	Vancomycin	-59.59
PID00086	Vancomycin	-59.33
PID00086	Vancomycin	-59.08
PID00086	Vancomycin	-58.85
PID00086	Vancomycin	-58.62
PID00086	Vancomycin	-58.4
PID00086	Vancomycin	-58.12
PID00086	Vancomycin	-57.84
PID00086	Vancomycin	-57.57
PID00086	Vancomycin	-57.34
PID00086	Vancomycin	-57.15
PID00086	Vancomycin	-56.87
PID00086	Vancomycin	0.23
PID00086	Vancomycin	0.52
PID00086	Vancomycin	119.61
PID00086	Vancomycin	119.78
PID00086	Vancomycin	121.11
PID00086	Vancomycin	121.41
PID00086	Vancomycin	121.63
PID00086	Vancomycin	121.79
PID00086	Vancomycin	123.11
PID00086	Vancomycin	123.41
PID00086	Vancomycin	123.64
PID00086	Vancomycin	123.79
PID00086	Vancomycin	125.13
PID00086	Vancomycin	125.38
PID00086	Vancomycin	125.59
PID00086	Vancomycin	125.76
PID00086	Vancomycin	127.25
PID00086	Vancomycin	127.44
PID00086	Vancomycin	196.75
PID00086	Vancomycin	198.24
PID00086	Vancomycin	200.22
PID00087	Vancomycin	-1313.37
PID00087	Vancomycin	-1312.83
PID00087	Vancomycin	-1312.33
PID00087	Vancomycin	-1311.85
PID00087	Vancomycin	-1311.32
PID00087	Vancomycin	-1310.87
PID00087	Vancomycin	-1310.33
PID00087	Vancomycin	-1309.84
PID00087	Vancomycin	-1309.36
PID00087	Vancomycin	-1308.84
PID00087	Vancomycin	-1308.35
PID00087	Vancomycin	-1307.87
PID00087	Vancomycin	-1307.33
PID00087	Vancomycin	-1306.82
PID00087	Vancomycin	-1306.31
PID00087	Vancomycin	-1305.99
PID00087	Vancomycin	-1305.88
PID00087	Vancomycin	-1302.38
PID00087	Vancomycin	-1301.38
PID00087	Vancomycin	-1300.3
PID00087	Vancomycin	-1299.41
PID00087	Vancomycin	-1298.31
PID00087	Vancomycin	-1297.29
PID00087	Vancomycin	-1296.3
PID00087	Vancomycin	-1295.32
PID00087	Vancomycin	-1294.32
PID00087	Vancomycin	-1293.29
PID00087	Vancomycin	-1292.3
PID00087	Vancomycin	-1291.3
PID00087	Vancomycin	-1290.29
PID00087	Vancomycin	-1288.8
PID00087	Vancomycin	-1287.81
PID00087	Vancomycin	-1282.64
PID00087	Vancomycin	-1279.99
PID00087	Vancomycin	-1276.68
PID00087	Vancomycin	-1266.28
PID00087	Vancomycin	-1265.7
PID00087	Vancomycin	-1265.35
PID00087	Vancomycin	-1264.81
PID00087	Vancomycin	-1264.36
PID00087	Vancomycin	-1262.32
PID00087	Vancomycin	-1261.33
PID00087	Vancomycin	-1260.29
PID00087	Vancomycin	-664.8
PID00087	Vancomycin	-664.24
PID00087	Vancomycin	-663.78
PID00087	Vancomycin	-663.45
PID00087	Vancomycin	-663.2
PID00087	Vancomycin	-662.75
PID00087	Vancomycin	-662.28
PID00087	Vancomycin	-661.76
PID00087	Vancomycin	-661.2
PID00087	Vancomycin	-660.67
PID00087	Vancomycin	-660.35
PID00087	Vancomycin	-660.03
PID00087	Vancomycin	-659.74
PID00087	Vancomycin	-659.4
PID00087	Vancomycin	-659.05
PID00087	Vancomycin	-658.66
PID00087	Vancomycin	-658.39
PID00087	Vancomycin	-658.08
PID00087	Vancomycin	-657.63
PID00087	Vancomycin	-657.34
PID00087	Vancomycin	-657.05
PID00087	Vancomycin	-656.58
PID00087	Vancomycin	-656.24
PID00087	Vancomycin	-655.79
PID00087	Vancomycin	-655.45
PID00087	Vancomycin	-655.12
PID00087	Vancomycin	-654.69
PID00087	Vancomycin	-654.37
PID00087	Vancomycin	-654.02
PID00087	Vancomycin	-653.71
PID00087	Vancomycin	-652.97
PID00087	Vancomycin	-652.63
PID00087	Vancomycin	-652.29
PID00087	Vancomycin	-651.97
PID00087	Vancomycin	-651.64
PID00087	Vancomycin	-651.3
PID00087	Vancomycin	-650.96
PID00087	Vancomycin	-650.58
PID00087	Vancomycin	-650.32
PID00087	Vancomycin	-649.97
PID00087	Vancomycin	-649.4
PID00087	Vancomycin	-648.88
PID00087	Vancomycin	-648.84
PID00087	Vancomycin	-648.41
PID00087	Vancomycin	-647.9
PID00087	Vancomycin	-647.41
PID00087	Vancomycin	-646.9
PID00087	Vancomycin	-148.71
PID00087	Vancomycin	-148.66
PID00087	Vancomycin	-148.23
PID00087	Vancomycin	-147.63
PID00087	Vancomycin	-147.24
PID00087	Vancomycin	-146.58
PID00087	Vancomycin	-146.22
PID00087	Vancomycin	-145.74
PID00087	Vancomycin	-145.26
PID00087	Vancomycin	-144.65
PID00087	Vancomycin	-144.22
PID00087	Vancomycin	-143.67
PID00087	Vancomycin	-143.24
PID00087	Vancomycin	-106.2
PID00087	Vancomycin	-105.65
PID00087	Vancomycin	-105.14
PID00087	Vancomycin	-104.5
PID00087	Vancomycin	-104.09
PID00087	Vancomycin	-103.59
PID00087	Vancomycin	-103.1
PID00087	Vancomycin	-102.53
PID00087	Vancomycin	-102.07
PID00087	Vancomycin	-101.58
PID00087	Vancomycin	-101.07
PID00087	Vancomycin	-100.62
PID00087	Vancomycin	-100.09
PID00087	Vancomycin	-99.62
PID00087	Vancomycin	-99.07
PID00087	Vancomycin	-98.59
PID00087	Vancomycin	-98.11
PID00087	Vancomycin	-97.55
PID00087	Vancomycin	-97.15
PID00087	Vancomycin	-96.6
PID00087	Vancomycin	-96.07
PID00087	Vancomycin	-95.62
PID00087	Vancomycin	-95.08
PID00087	Vancomycin	-94.6
PID00087	Vancomycin	-94.07
PID00087	Vancomycin	-93.56
PID00087	Vancomycin	-93.11
PID00087	Vancomycin	-92.62
PID00087	Vancomycin	-92.08
PID00087	Vancomycin	-91.64
PID00087	Vancomycin	-91.09
PID00087	Vancomycin	-90.57
PID00087	Vancomycin	-90.1
PID00087	Vancomycin	-89.64
PID00087	Vancomycin	-89.11
PID00087	Vancomycin	-88.57
PID00087	Vancomycin	-88.05
PID00087	Vancomycin	-87.62
PID00087	Vancomycin	-87.09
PID00087	Vancomycin	-86.63
PID00087	Vancomycin	-86.07
PID00087	Vancomycin	-22.44
PID00087	Vancomycin	-22.37
PID00087	Vancomycin	-22.34
PID00087	Vancomycin	-22.22
PID00087	Vancomycin	-22.11
PID00087	Vancomycin	-22.08
PID00087	Vancomycin	-21.46
PID00087	Vancomycin	-21.08
PID00087	Vancomycin	-20.51
PID00087	Vancomycin	-20.05
PID00087	Vancomycin	-20.01
PID00087	Vancomycin	-19.52
PID00087	Vancomycin	-19.07
PID00087	Vancomycin	-18.51
PID00087	Vancomycin	-18.03
PID00087	Vancomycin	-17.53
PID00087	Vancomycin	-17.03
PID00087	Vancomycin	-16.63
PID00087	Vancomycin	-16.56
PID00087	Vancomycin	-16.5
PID00087	Vancomycin	-15.99
PID00087	Vancomycin	-15.46
PID00087	Vancomycin	-14.99
PID00087	Vancomycin	-14.49
PID00087	Vancomycin	-14.01
PID00087	Vancomycin	-13.32
PID00087	Vancomycin	-12.81
PID00087	Vancomycin	-12.31
PID00087	Vancomycin	-11.86
PID00087	Vancomycin	-10.77
PID00087	Vancomycin	-9.86
PID00087	Vancomycin	-8.79
PID00087	Vancomycin	-7.79
PID00087	Vancomycin	-6.79
PID00087	Vancomycin	-5.79
PID00092	Vancomycin	-355.29
PID00092	Vancomycin	-354.77
PID00092	Vancomycin	-354.25
PID00092	Vancomycin	-353.78
PID00092	Vancomycin	-352.77
PID00092	Vancomycin	-351.75
PID00092	Vancomycin	-347
PID00092	Vancomycin	-345.82
PID00092	Vancomycin	-344.73
PID00092	Vancomycin	-343.69
PID00092	Vancomycin	-301.01
PID00092	Vancomycin	-300.04
PID00092	Vancomycin	-299.89
PID00092	Vancomycin	-258.68
PID00092	Vancomycin	-258.2
PID00092	Vancomycin	-257.7
PID00092	Vancomycin	-255.86
PID00092	Vancomycin	-255.53
PID00092	Vancomycin	-255.26
PID00092	Vancomycin	-255.02
PID00092	Vancomycin	-254.79
PID00092	Vancomycin	-254.52
PID00092	Vancomycin	-254.22
PID00092	Vancomycin	-254
PID00092	Vancomycin	-253.78
PID00092	Vancomycin	-253.52
PID00092	Vancomycin	-253.28
PID00092	Vancomycin	-253.04
PID00092	Vancomycin	-252.77
PID00092	Vancomycin	-252.52
PID00092	Vancomycin	-252.26
PID00092	Vancomycin	-252.05
PID00092	Vancomycin	-251.8
PID00092	Vancomycin	-251.51
PID00092	Vancomycin	-251.27
PID00092	Vancomycin	-251
PID00092	Vancomycin	-250.78
PID00092	Vancomycin	-250.53
PID00092	Vancomycin	-250.25
PID00092	Vancomycin	-250.02
PID00092	Vancomycin	-249.78
PID00092	Vancomycin	-249.51
PID00092	Vancomycin	-249.27
PID00092	Vancomycin	-249.01
PID00092	Vancomycin	-248.75
PID00092	Vancomycin	-248.5
PID00092	Vancomycin	-248.27
PID00092	Vancomycin	-248.02
PID00092	Vancomycin	-247.76
PID00092	Vancomycin	-247.52
PID00092	Vancomycin	-247.31
PID00092	Vancomycin	-177.54
PID00092	Vancomycin	-176.23
PID00092	Vancomycin	-176.01
PID00092	Vancomycin	-175.8
PID00092	Vancomycin	-175.52
PID00092	Vancomycin	-175.3
PID00092	Vancomycin	-175.05
PID00092	Vancomycin	-174.81
PID00092	Vancomycin	-174.59
PID00092	Vancomycin	-174.32
PID00092	Vancomycin	-174.05
PID00092	Vancomycin	-173.73
PID00092	Vancomycin	-173.53
PID00092	Vancomycin	-173.31
PID00092	Vancomycin	-173.04
PID00092	Vancomycin	-172.81
PID00092	Vancomycin	-172.55
PID00092	Vancomycin	-170.17
PID00092	Vancomycin	-169.96
PID00092	Vancomycin	-169.75
PID00092	Vancomycin	-169.5
PID00092	Vancomycin	-169.23
PID00092	Vancomycin	-169.07
PID00092	Vancomycin	-168.81
PID00092	Vancomycin	-168.55
PID00092	Vancomycin	-168.31
PID00092	Vancomycin	-167.76
PID00092	Vancomycin	-167.52
PID00092	Vancomycin	-167.24
PID00092	Vancomycin	-167.05
PID00092	Vancomycin	-166.76
PID00092	Vancomycin	-166.55
PID00092	Vancomycin	-166.24
PID00092	Vancomycin	-166.03
PID00092	Vancomycin	-165.76
PID00092	Vancomycin	-165.51
PID00092	Vancomycin	-165.26
PID00092	Vancomycin	-165.05
PID00092	Vancomycin	-164.77
PID00092	Vancomycin	-164.53
PID00092	Vancomycin	-164.27
PID00092	Vancomycin	-164.02
PID00092	Vancomycin	-163.77
PID00092	Vancomycin	-163.5
PID00092	Vancomycin	-163.26
PID00092	Vancomycin	-163.03
PID00092	Vancomycin	-162.78
PID00092	Vancomycin	-162.55
PID00092	Vancomycin	-162.25
PID00092	Vancomycin	-162.03
PID00092	Vancomycin	-161.76
PID00092	Vancomycin	-161.54
PID00092	Vancomycin	-161.27
PID00092	Vancomycin	-161.05
PID00092	Vancomycin	-160.74
PID00092	Vancomycin	-160.54
PID00092	Vancomycin	-160.28
PID00092	Vancomycin	-160.04
PID00092	Vancomycin	-159.77
PID00092	Vancomycin	-159.52
PID00092	Vancomycin	-159.23
PID00092	Vancomycin	-159.02
PID00092	Vancomycin	-158.79
PID00092	Vancomycin	-158.55
PID00092	Vancomycin	-158.24
PID00092	Vancomycin	-158.01
PID00092	Vancomycin	-157.77
PID00092	Vancomycin	-157.49
PID00092	Vancomycin	-157.2
PID00092	Vancomycin	-157.01
PID00092	Vancomycin	-156.43
PID00092	Vancomycin	-155.86
PID00092	Vancomycin	-155.38
PID00092	Vancomycin	-154.85
PID00092	Vancomycin	-154.41
PID00092	Vancomycin	-153.86
PID00092	Vancomycin	-153.32
PID00092	Vancomycin	-153.06
PID00092	Vancomycin	-152.82
PID00092	Vancomycin	-152.52
PID00092	Vancomycin	-152.27
PID00092	Vancomycin	-152.04
PID00092	Vancomycin	-151.84
PID00092	Vancomycin	-151.48
PID00092	Vancomycin	-151.19
PID00092	Vancomycin	-151.01
PID00092	Vancomycin	-150.85
PID00092	Vancomycin	-150.58
PID00092	Vancomycin	-150.25
PID00092	Vancomycin	-150.09
PID00092	Vancomycin	-149.8
PID00092	Vancomycin	-149.52
PID00092	Vancomycin	-149.32
PID00092	Vancomycin	-149.06
PID00092	Vancomycin	-148.83
PID00092	Vancomycin	-148.53
PID00092	Vancomycin	-148.31
PID00092	Vancomycin	-147.97
PID00092	Vancomycin	-147.91
PID00092	Vancomycin	-147.81
PID00092	Vancomycin	-147.57
PID00092	Vancomycin	-147.31
PID00092	Vancomycin	-147.15
PID00092	Vancomycin	-147.05
PID00092	Vancomycin	-146.76
PID00092	Vancomycin	-146.64
PID00092	Vancomycin	-146.58
PID00092	Vancomycin	-146.27
PID00092	Vancomycin	-146.15
PID00092	Vancomycin	-146.09
PID00092	Vancomycin	-145.72
PID00092	Vancomycin	-145.51
PID00092	Vancomycin	-145.28
PID00092	Vancomycin	-145.03
PID00092	Vancomycin	-144.86
PID00092	Vancomycin	-144.51
PID00092	Vancomycin	-144.25
PID00092	Vancomycin	-144.03
PID00092	Vancomycin	-143.77
PID00092	Vancomycin	-143.52
PID00092	Vancomycin	-143.24
PID00092	Vancomycin	-143
PID00092	Vancomycin	-142.78
PID00092	Vancomycin	-142.51
PID00092	Vancomycin	-142.27
PID00092	Vancomycin	-142.04
PID00092	Vancomycin	-141.74
PID00092	Vancomycin	-141.5
PID00092	Vancomycin	-141.26
PID00092	Vancomycin	-141.06
PID00092	Vancomycin	-140.76
PID00092	Vancomycin	-140.56
PID00092	Vancomycin	-140.28
PID00092	Vancomycin	-140.01
PID00092	Vancomycin	-139.78
PID00092	Vancomycin	-139.55
PID00092	Vancomycin	-139.28
PID00092	Vancomycin	-139.04
PID00092	Vancomycin	-138.73
PID00092	Vancomycin	-138.47
PID00092	Vancomycin	-138.23
PID00092	Vancomycin	-137.99
PID00092	Vancomycin	-137.85
PID00092	Vancomycin	-137.53
PID00092	Vancomycin	-137.22
PID00092	Vancomycin	-137.02
PID00092	Vancomycin	-136.8
PID00092	Vancomycin	-136.53
PID00092	Vancomycin	-136.26
PID00092	Vancomycin	-136.04
PID00092	Vancomycin	-135.77
PID00092	Vancomycin	-135.52
PID00092	Vancomycin	-135.26
PID00092	Vancomycin	-135.03
PID00092	Vancomycin	-134.81
PID00092	Vancomycin	-133.75
PID00092	Vancomycin	-133.53
PID00092	Vancomycin	-133.25
PID00092	Vancomycin	-133
PID00092	Vancomycin	-132.85
PID00092	Vancomycin	-132.51
PID00092	Vancomycin	-132.17
PID00092	Vancomycin	-131.98
PID00092	Vancomycin	-131.69
PID00092	Vancomycin	-131.37
PID00092	Vancomycin	-131.23
PID00092	Vancomycin	-131.07
PID00092	Vancomycin	-130.78
PID00092	Vancomycin	-130.55
PID00092	Vancomycin	-130.21
PID00092	Vancomycin	-129.98
PID00092	Vancomycin	-129.75
PID00092	Vancomycin	-129.51
PID00092	Vancomycin	-129.27
PID00092	Vancomycin	-129.02
PID00092	Vancomycin	-128.78
PID00092	Vancomycin	-128.53
PID00092	Vancomycin	-0.05
PID00092	Vancomycin	1.57
PID00092	Vancomycin	13.77
PID00092	Vancomycin	13.99
PID00092	Vancomycin	14.27
PID00092	Vancomycin	14.45
PID00092	Vancomycin	14.71
PID00092	Vancomycin	14.97
PID00092	Vancomycin	15.25
PID00092	Vancomycin	15.45
PID00096	Vancomycin	-178
PID00096	Vancomycin	-175.01
PID00096	Vancomycin	-174.51
PID00096	Vancomycin	-174.04
PID00096	Vancomycin	-173.51
PID00096	Vancomycin	-145.89
PID00096	Vancomycin	-145.44
PID00096	Vancomycin	-144.96
[truncated: 618 more rows]

## Sheet: Fig 5&S2 Fig - Admission
Patient	Admission (Days relative to index sample)	Discharge (Days relative to index sample)
PID00004	-167.024	-144.088
PID00004	-41.0528	8.99861
PID00004	18.9125	61.8403
PID00004	68.0021	78.016
PID00004	79.1236	81.8333
PID00004	102.003	119.903
PID00020	-8.97153	14.5757
PID00022	-76.4451	-17.8972
PID00022	-0.00416667	14.8479
PID00029	-21.8451	2.26667
PID00029	40.0986	79.4076
PID00032	-138.835	-123.984
PID00032	-123.981	-115.894
PID00032	-2.88194	31.0035
PID00054	-143.794	-140.953
PID00054	-44.7674	-40.9632
PID00054	-27.7382	-0.892361
PID00054	-0.884028	-0.0583333
PID00054	-0.00972222	12.2729
PID00054	12.2778	19.984
PID00064	-137.169	-108.008
PID00064	-84.3167	105.065
PID00064	109.076	121.959
PID00064	129.766	133.107
PID00064	136.051	168.907
PID00064	172.133	201.939
PID00084	-141.685	26.3062
PID00084	82.4792	94.1056
PID00084	109.458	128.127
PID00084	136.904	145.222
PID00084	163.745	182.678
PID00086	-204.438	-177.47
PID00086	-177.468	-155.42
PID00086	-65.1868	-56.6243
PID00086	-0.310417	2.65556
PID00086	118.908	127.506
PID00086	163.255	164.556
PID00086	195.283	200.533
PID00087	-160.478	-140.44
PID00087	-106.449	-85.5396
PID00087	-35.5132	15.5188
PID00087	15.5292	30.5549
PID00087	30.5556	37.5069
PID00087	37.5201	41.4958
PID00087	84.4243	85.3951
PID00087	112.608	115.437
PID00087	148.303	158.468
PID00092	-177.799	-132.256
PID00092	-132.254	-128.222
PID00092	-0.222917	144.838
PID00096	-178.935	-162.907
PID00096	-162.904	-152.667
PID00096	-152.666	-149.93
PID00096	-149.918	-145.999
PID00096	-145.999	-127.892
PID00096	-115.739	-104.003
PID00096	-86.7306	-80.1528
PID00096	-61.6625	-54.8993
PID00096	-36.8375	-30.9778
PID00096	-6.02292	1.13125
PID00096	22.1028	28.934
PID00101	-171.833	-164.726
PID00101	-135.959	-134.781
PID00101	-131.781	-127.717
PID00101	-121.701	-119.746
PID00101	-106.815	-104.8
PID00101	-32.9229	-25.9347
PID00101	-10.9361	3.20347
PID00101	298.845	302.212
PID00103	-57.5347	26.0826
PID00104	-16.4458	7.83125
PID00150	-195.023	-153.853
PID00150	-153.843	-151.934
PID00150	-151.922	-133.103
PID00150	-133.093	-130.147
PID00150	-130.138	-67.9646
PID00150	-67.9542	-48.0854
PID00150	-22.1604	-14.9278
PID00150	-5.19167	1.07083
PID00150	12.3694	17.6694
PID00157	-130.948	-128.798
PID00157	-77.0014	-74.8472
PID00157	-33.1	7.08681
PID00157	11.0361	16.0958
PID00161	-131.992	-104.083
PID00161	-104.073	-75.2722
PID00161	-72.9903	-51.109
PID00161	-36.1972	-19.0507
PID00161	-0.0513889	8.81042
PID00161	12.4632	22.6236
PID00233	-143.077	-133.443
PID00233	-91.2306	-85.3812
PID00233	-70.0799	-63.3236
PID00233	-62.1847	-58.2528
PID00233	-54.4611	-20.4882
PID00233	-20.4069	-5.22083
PID00233	-5.20833	-1.37222
PID00233	-1.37153	-0.0173611
PID00233	-0.0159722	14.7438
PID00237	-181.107	-153.755
PID00237	-138.92	-2.76319
PID00237	-0.04375	18.3535
PID00237	29.2229	58.191
PID00237	61.0361	80.1722
PID00237	86.2889	91.5465
PID00237	107.904	120.478
PID00237	147.994	151.335
PID00237	176.467	183.186
PID00237	190.073	193.412
PID00239	-2.38125	11.5451
PID00239	12.6528	27.4542
PID00378	-184.005	-182.08
PID00378	-178.071	-176.214
PID00378	-175.351	-174.188
PID00378	-149.123	-132.889
PID00378	-57.3007	-46.9875
PID00378	-23.8632	16.7694
